# Supplementary material for: SnoRNA signatures in cartilage ageing and osteoarthritis
Source: Sci Rep. 2020 Jun 30;10:10641. doi: 10.1038/s41598-020-67446-z (PMC7326970; doi:10.1038/s41598-020-67446-z)
Supplement: Supplementary file 4 — Supplementary file4 [file 41598_2020_67446_MOESM4_ESM.xlsx]

## Sheet: present all
Probe.Set.ID	Probe.Set.Name	Accession	Transcript.ID.Array.Design.	Alignments	p.unprotected	p.protected	p.young
20532725	ENSG00000199231_s_st	ENSG00000199231	ENSG00000199231	chr7:62636318-62636397 (-)	0.00240542	0.00636215	0.0479997
20532727	ENSG00000199231_x_st	ENSG00000199231	ENSG00000199231	chr7:62636318-62636397 (-)	0.617676	0.0363904	0.0404359
20532728	ENSG00000199262_s_st	ENSG00000199262	ENSG00000199262	chr5:85916323-85916385 (+)	0	0	0.333274
20532729	ENSG00000199282_st	ENSG00000199282	ENSG00000199282	chr13:73160818-73160948 (+)	0.0539472	0.00333167	0.62874
20532732	ENSG00000199363_st	ENSG00000199363	ENSG00000199363	chr3:183171602-183171732 (+)	0.350603	0.00854509	0.263522
20532735	ENSG00000199405_s_st	ENSG00000199405	ENSG00000199405	chr8:56815282-56815414 (-)	0	0	0
20532737	ENSG00000199411_s_st	ENSG00000199411	ENSG00000199411	chr9:139988797-139988882 (+)	0	0	0
20532742	ENSG00000199474_st	ENSG00000199474	ENSG00000199474	chr16:12936344-12936467 (-)	0.539456	0.0324506	0.305077
20532743	ENSG00000199474_x_st	ENSG00000199474	ENSG00000199474	chr16:12936344-12936467 (-)	0.600158	0.0477461	0.452417
20532755	ENSG00000199815_st	ENSG00000199815	ENSG00000199815	chr3:8973179-8973316 (+)	0.0424025	0.985476	0.858589
20532761	ENSG00000199894_s_st	ENSG00000199894	ENSG00000199894	chr4:111354265-111354344 (-)	0.00240542	0.00636215	0.0479997
20532763	ENSG00000199894_x_st	ENSG00000199894	ENSG00000199894	chr4:111354265-111354344 (-)	0.0450958	0.00606197	0.409175
20532770	ENSG00000200026_st	ENSG00000200026	ENSG00000200026	chr9:38147425-38147558 (+)	1.60724e-05	0	7.938e-05
20532771	ENSG00000200026_x_st	ENSG00000200026	ENSG00000200026	chr9:38147425-38147558 (+)	0	0	0.000253585
20532773	ENSG00000200051_x_st	ENSG00000200051	ENSG00000200051	chr5:139906937-139907013 (-)	0.030955	0.2811	0.814216
20532776	ENSG00000200072_st	ENSG00000200072	ENSG00000200072	chr13:112706392-112706452 (+)	0.0503432	0.0474284	0.463393
20532777	ENSG00000200075_st	ENSG00000200075	ENSG00000200075	chr8:130880836-130880962 (-)	2.52924e-06	0	0.0001826
20532779	ENSG00000200113_st	ENSG00000200113	ENSG00000200113	chr7:37459231-37459370 (+)	0	0.065082	0.0413144
20532781	ENSG00000200150_st	ENSG00000200150	ENSG00000200150	chr14:101422577-101422649 (+)	0.0167213	0.5446	0.0608512
20532782	ENSG00000200191_st	ENSG00000200191	ENSG00000200191	chr8:72727729-72727860 (-)	0.0377989	0.000601271	0.000398805
20532784	ENSG00000200222_st	ENSG00000200222	ENSG00000200222	chr3:64057484-64057695 (-)	0.100759	0.000397997	0.00401266
20532786	ENSG00000200235_x_st	ENSG00000200235	ENSG00000200235	chr5:139959252-139959377 (+)	0.00580172	0.346742	0.526108
20532787	ENSG00000200237_st	ENSG00000200237	ENSG00000200237	chr19:9930630-9930770 (+)	0.00123387	0.00382927	0.122209
20532798	ENSG00000200422_st	ENSG00000200422	ENSG00000200422	chrX:86401736-86401807 (+)	0.318207	0.0159026	0.0898839
20532818	ENSG00000200879_st	ENSG00000200879	ENSG00000200879	chr11:122928785-122928869 (-)	0	0	0
20532822	ENSG00000200969_st	ENSG00000200969	ENSG00000200969	chr9:84503833-84503900 (+)	0.00711279	0.0696666	0.217589
20532823	ENSG00000200969_x_st	ENSG00000200969	ENSG00000200969	chr9:84503833-84503900 (+)	0.01086	0.0400325	0.183671
20532829	ENSG00000201009_s_st	ENSG00000201009	ENSG00000201009	chr7:132437783-132437886 (+)	0	0	0
20532831	ENSG00000201009_x_st	ENSG00000201009	ENSG00000201009	chr7:132437783-132437886 (+)	0.199994	0.00923858	0.771212
20532833	ENSG00000201036_st	ENSG00000201036	ENSG00000201036	chr14:101445339-101445427 (+)	4.36868e-05	0.000254034	0
20532834	ENSG00000201042_s_st	ENSG00000201042	ENSG00000201042	chr12:119326239-119326369 (-)	0.0410597	5.22081e-05	0.190772
20532837	ENSG00000201129_st	ENSG00000201129	ENSG00000201129	chr1:154232203-154232338 (+)	0	0	0
20532838	ENSG00000201133_st	ENSG00000201133	ENSG00000201133	chr7:51003047-51003190 (-)	0.0499482	0.768383	0.792904
20532841	ENSG00000201199_s_st	ENSG00000201199	ENSG00000201199	chr11:93454708-93454787 (+)	0	0	0
20532843	ENSG00000201229_st	ENSG00000201229	ENSG00000201229	chr3:183169645-183169776 (+)	0	0	0
20532844	ENSG00000201245_st	ENSG00000201245	ENSG00000201245	chr13:100436111-100436237 (-)	0.00758541	6.09084e-05	0.0725339
20532845	ENSG00000201245_x_st	ENSG00000201245	ENSG00000201245	chr13:100436111-100436237 (-)	0.073756	6.11774e-05	0.0650205
20532850	ENSG00000201348_st	ENSG00000201348	ENSG00000201348	chr20:8811833-8812040 (+)	0.288915	0.0308419	0.0800989
20532855	ENSG00000201393_st	ENSG00000201393	ENSG00000201393	chr10:80127264-80127380 (+)	0	0.777104	0.205846
20532856	ENSG00000201398_st	ENSG00000201398	ENSG00000201398	chr3:153725156-153725291 (-)	0.0366112	0.00540504	0.0156541
20532857	ENSG00000201398_x_st	ENSG00000201398	ENSG00000201398	chr3:153725156-153725291 (-)	0.0714029	0.016794	0.0525392
20532861	ENSG00000201448_x_st	ENSG00000201448	ENSG00000201448	chr1:36884051-36884179 (-)	0	0.404392	0.12459
20532865	ENSG00000201500_st	ENSG00000201500	ENSG00000201500	chr14:101443726-101443803 (+)	0.0426178	0.00498132	0.0208296
20532868	ENSG00000201516_st	ENSG00000201516	ENSG00000201516	chr4:177019314-177019436 (+)	0.0359554	0.978157	0.840564
20532872	ENSG00000201592_s_st	ENSG00000201592	ENSG00000201592	chrX:20154424-20154503 (-)	0	0	0
20532873	ENSG00000201619_st	ENSG00000201619	ENSG00000201619	chr1:179170622-179170762 (+)	1.62092e-07	0	4.83276e-05
20532878	ENSG00000201701_st	ENSG00000201701	ENSG00000201701	chr3:32079018-32079145 (+)	0.044121	0.169061	0.352013
20532879	ENSG00000201701_x_st	ENSG00000201701	ENSG00000201701	chr3:32079018-32079145 (+)	0.037987	0.072716	0.379825
20532880	ENSG00000201710_st	ENSG00000201710	ENSG00000201710	chr14:101446329-101446403 (+)	0	2.34503e-05	0.00694747
20532881	ENSG00000201710_x_st	ENSG00000201710	ENSG00000201710	chr14:101446329-101446403 (+)	0	6.38045e-05	0.00505281
20532884	ENSG00000201791_st	ENSG00000201791	ENSG00000201791	chr1:178722789-178722907 (-)	0	0.00296202	0.00120821
20532885	ENSG00000201791_x_st	ENSG00000201791	ENSG00000201791	chr1:178722789-178722907 (-)	0	0.00276069	0.00239366
20532891	ENSG00000201811_st	ENSG00000201811	ENSG00000201811	chr20:37070679-37070812 (+)	0	0.00179661	0.0032825
20532892	ENSG00000201816_st	ENSG00000201816	ENSG00000201816	chr18:53746625-53746825 (-)	0.0622944	0.0309386	0.386447
20532900	ENSG00000201882_st	ENSG00000201882	ENSG00000201882	chrX:20154184-20154253 (-)	0.00432339	0.00060958	0.000767673
20532916	ENSG00000202252_st	ENSG00000202252	ENSG00000202252	chr11:122930043-122930130 (-)	0	0	0
20532917	ENSG00000202268_st	ENSG00000202268	ENSG00000202268	chr3:45296902-45297112 (-)	0.0673665	0.00720752	0.0611234
20532918	ENSG00000202268_x_st	ENSG00000202268	ENSG00000202268	chr3:45296902-45297112 (-)	0.130503	0.00690741	0.0959195
20532924	ENSG00000202335_x_st	ENSG00000202335	ENSG00000202335	chr12:110934157-110934226 (-)	0.032965	0.439045	0.23818
20532926	ENSG00000202374_st	ENSG00000202374	ENSG00000202374	chr4:68612954-68613104 (+)	0	0.00198235	0.000697199
20532931	ENSG00000202440_x_st	ENSG00000202440	ENSG00000202440	chr4:83323791-83323859 (-)	0	0	0
20532935	ENSG00000202482_s_st	ENSG00000202482	ENSG00000202482	chrX:71945976-71946190 (-)	0.00766765	0	0.00972608
20532936	ENSG00000202498_x_st	ENSG00000202498	ENSG00000202498	chr1:215803368-215803459 (-)	0.00957092	0.124164	0.352804
20532944	ENSG00000206649_st	ENSG00000206649	ENSG00000206649	chr8:81229174-81229304 (-)	0	0.301634	0.844467
20532945	ENSG00000206649_x_st	ENSG00000206649	ENSG00000206649	chr8:81229174-81229304 (-)	0.00284935	0.306246	0.986016
20532947	ENSG00000206731_st	ENSG00000206731	ENSG00000206731	chr2:27864910-27865036 (-)	0.156863	0.177756	0.0425395
20532952	ENSG00000206780_x_st	ENSG00000206780	ENSG00000206780	chr4:17322369-17322505 (-)	0.611155	0.00365546	0.61806
20532953	ENSG00000206785_s_st	ENSG00000206785	ENSG00000206785	chr7:65225039-65225173 (+)	0	0	0
20532954	ENSG00000206849_st	ENSG00000206849	ENSG00000206849	chr15:32220506-32220637 (+)	0.000601558	0.000111649	0.000211575
20532955	ENSG00000206849_x_st	ENSG00000206849	ENSG00000206849	chr15:32220506-32220637 (+)	0.00189894	0.00026308	8.08593e-05
20532963	ENSG00000206901_st	ENSG00000206901	ENSG00000206901	chr2:140268994-140269125 (+)	0	0.575748	0.386188
20532964	ENSG00000206903_s_st	ENSG00000206903	ENSG00000206903	chr15:65577799-65577929 (-)	0	0	0
20532968	ENSG00000206913_s_st	ENSG00000206913	ENSG00000206913	chr11:73963459-73963597 (-)	0	0	0
20532978	ENSG00000207002_st	ENSG00000207002	ENSG00000207002	chr3:123532924-123533054 (+)	0.0793097	0.00760936	0.221746
20532980	ENSG00000207022_st	ENSG00000207022	ENSG00000207022	chr1:93311616-93311739 (+)	0	0	0
20532981	ENSG00000207027_st	ENSG00000207027	ENSG00000207027	chr8:23663742-23663890 (-)	0.161353	0.0998256	0.0152144
20532982	ENSG00000207062_s_st	ENSG00000207062	ENSG00000207062	chr7:64530916-64531050 (+)	0	0	0
20532983	ENSG00000207084_st	ENSG00000207084	ENSG00000207084	chr3:160414717-160414848 (+)	0.0144788	0.00148433	0.278251
20532984	ENSG00000207084_x_st	ENSG00000207084	ENSG00000207084	chr3:160414717-160414848 (+)	0.0432453	0.00547173	0.217368
20532985	ENSG00000207094_x_st	ENSG00000207094	ENSG00000207094	chr7:88078407-88078546 (-)	0.0159582	0.28042	0.0185119
20532986	ENSG00000207098_st	ENSG00000207098	ENSG00000207098	chr21:34214171-34214305 (-)	0.174127	0.0457814	0.594805
20532987	ENSG00000207098_x_st	ENSG00000207098	ENSG00000207098	chr21:34214171-34214305 (-)	0.207466	0.149938	0.0340008
20532991	ENSG00000207118_x_st	ENSG00000207118	ENSG00000207118	chr11:122929617-122929703 (-)	0	0	0
20532993	ENSG00000207130_s_st	ENSG00000207130	ENSG00000207130	chr3:128433414-128433548 (-)	0	0	0
20532999	ENSG00000207187_s_st	ENSG00000207187	ENSG00000207187	chr2:30410300-30410432 (+)	0.000492505	0	0
20533005	ENSG00000207249_st	ENSG00000207249	ENSG00000207249	chr2:105349692-105349820 (+)	0.0569914	0.00457988	0.0828446
20533014	ENSG00000207444_st	ENSG00000207444	ENSG00000207444	chr14:71865054-71865124 (+)	0	0.000434646	0.00385194
20533015	ENSG00000207444_x_st	ENSG00000207444	ENSG00000207444	chr14:71865054-71865124 (+)	0	1.85428e-05	0.000598773
20533016	ENSG00000207502_st	ENSG00000207502	ENSG00000207502	chr1:116164493-116164626 (-)	0.00544266	0.138776	0.0306568
20533017	ENSG00000207502_x_st	ENSG00000207502	ENSG00000207502	chr1:116164493-116164626 (-)	0.0401408	0.0501652	0.113891
20533018	ENSG00000207503_st	ENSG00000207503	ENSG00000207503	chr21:42911133-42911253 (+)	0.00273624	0.000551084	0.000131347
20533019	ENSG00000207516_st	ENSG00000207516	ENSG00000207516	chr15:45829448-45829575 (+)	0	0	0
20533020	ENSG00000208308_x_st	ENSG00000208308	ENSG00000208308	chr2:135894198-135894325 (+)	0	0	0
20533022	ENSG00000212144_st	ENSG00000212144	ENSG00000212144	chr1:234729021-234729148 (+)	0	0.176476	0.0796225
20533023	ENSG00000212145_st	ENSG00000212145	ENSG00000212145	chr3:41940603-41940745 (-)	0.000860682	0.0312943	0.00076693
20533026	ENSG00000212149_x_st	ENSG00000212149	ENSG00000212149	chr17:41092592-41092719 (-)	0.0282551	0.0307111	0.00290838
20533031	ENSG00000212168_st	ENSG00000212168	ENSG00000212168	chr2:57771670-57771734 (+)	0.358801	0.0469358	0.274567
20533032	ENSG00000212175_st	ENSG00000212175	ENSG00000212175	chr2:55792839-55792986 (+)	0.312094	0.0378636	0.330471
20533039	ENSG00000212206_st	ENSG00000212206	ENSG00000212206	chr17:8232901-8233037 (+)	0.0465184	0.00171246	0.151949
20533040	ENSG00000212206_x_st	ENSG00000212206	ENSG00000212206	chr17:8232901-8233037 (+)	0.00687444	0	0.0166381
20533044	ENSG00000212224_st	ENSG00000212224	ENSG00000212224	chr20:40341118-40341239 (-)	3.95177e-05	0.00135237	0.00230099
20533047	ENSG00000212229_st	ENSG00000212229	ENSG00000212229	chr6:67920301-67920373 (-)	0.0393086	0.0132047	0.0576553
20533052	ENSG00000212273_x_st	ENSG00000212273	ENSG00000212273	chr8:134656841-134656968 (-)	0	0	0.0660053
20533053	ENSG00000212277_st	ENSG00000212277	ENSG00000212277	chr11:74427732-74427794 (-)	0.16998	0.0162476	0.863134
20533056	ENSG00000212284_st	ENSG00000212284	ENSG00000212284	chr15:25511738-25511808 (+)	0	0	0
20533060	ENSG00000212309_st	ENSG00000212309	ENSG00000212309	chr2:203142831-203142915 (+)	0.0278603	0.0117381	0.0762572
20533061	ENSG00000212309_x_st	ENSG00000212309	ENSG00000212309	chr2:203142831-203142915 (+)	0	0	0.00541444
20533070	ENSG00000212367_st	ENSG00000212367	ENSG00000212367	chr18:24269281-24269493 (-)	0.0155378	0.325154	0.153201
20533073	ENSG00000212378_s_st	ENSG00000212378	ENSG00000212378	chr2:72987663-72987731 (+)	0	0	0
20533075	ENSG00000212378_x_st	ENSG00000212378	ENSG00000212378	chr2:72987663-72987731 (+)	0	0	1.59877e-05
20533079	ENSG00000212395_x_st	ENSG00000212395	ENSG00000212395	chr9:134658247-134658345 (-)	0	0.187052	0.427369
20533080	ENSG00000212397_st	ENSG00000212397	ENSG00000212397	chr11:112473077-112473175 (-)	0	0	4.66425e-06
20533089	ENSG00000212432_s_st	ENSG00000212432	ENSG00000212432	chr12:9597654-9597801 (+)	0.00368632	0.0145263	0.00988173
20533090	ENSG00000212434_st	ENSG00000212434	ENSG00000212434	chrX:68912800-68912998 (+)	0.0294814	0.0173447	0.261191
20533091	ENSG00000212440_s_st	ENSG00000212440	ENSG00000212440	chr12:9439269-9439418 (-)	0.00368632	0.0145263	0.00988173
20533092	ENSG00000212445_st	ENSG00000212445	ENSG00000212445	chr16:68223190-68223324 (+)	0.0239186	0.0252278	0.0135039
20533101	ENSG00000212517_st	ENSG00000212517	ENSG00000212517	chr20:5102063-5102185 (-)	0	0	0.00348429
20533102	ENSG00000212517_x_st	ENSG00000212517	ENSG00000212517	chr20:5102063-5102185 (-)	2.10801e-05	5.57111e-06	0.00384365
20533103	ENSG00000212528_st	ENSG00000212528	ENSG00000212528	chr15:25513613-25513698 (+)	0.0828573	0.0017742	0.145086
20533106	ENSG00000212532_x_st	ENSG00000212532	ENSG00000212532	chr6:51329488-51329563 (+)	0.03797	0.000126452	0.000319236
20533107	ENSG00000212533_s_st	ENSG00000212533	ENSG00000212533	chr12:31229801-31229950 (-)	0.00368632	0.0145263	0.00988173
20533113	ENSG00000212558_st	ENSG00000212558	ENSG00000212558	chr2:10230332-10230446 (-)	0.00180263	0.0381352	0
20533114	ENSG00000212558_x_st	ENSG00000212558	ENSG00000212558	chr2:10230332-10230446 (-)	0.000109808	4.27994e-05	5.16474e-05
20533118	ENSG00000212580_st	ENSG00000212580	ENSG00000212580	chr2:50116006-50116124 (-)	0	0.11253	0
20533121	ENSG00000212587_x_st	ENSG00000212587	ENSG00000212587	chr6:111169749-111169876 (+)	0.0206704	0.205682	0.0532049
20533125	ENSG00000212593_st	ENSG00000212593	ENSG00000212593	chr16:23453162-23453242 (+)	0.0717012	0.209325	0.0274655
20533132	ENSG00000212611_s_st	ENSG00000212611	ENSG00000212611	chrX:113260261-113260330 (+)	0.574556	0	0.167408
20533133	ENSG00000212615_x_st	ENSG00000212615	ENSG00000212615	chr14:45557446-45557511 (+)	0	0	0
20533143	ENSG00000221060_st	ENSG00000221060	ENSG00000221060	chr14:70270920-70271048 (-)	0.000529742	7.21262e-06	0.00560727
20533144	ENSG00000221060_x_st	ENSG00000221060	ENSG00000221060	chr14:70270920-70271048 (-)	0.00167029	0.000166804	0.0184495
20533146	ENSG00000221090_st	ENSG00000221090	ENSG00000221090	chr15:45507104-45507231 (-)	0.0964378	0.00652436	0.0320194
20533148	ENSG00000221125_st	ENSG00000221125	ENSG00000221125	chr19:50452574-50452784 (-)	0	0.00424827	0.00771079
20533150	ENSG00000221148_st	ENSG00000221148	ENSG00000221148	chr12:84577103-84577227 (-)	0.0177514	0.000335317	0.0491037
20533155	ENSG00000221252_st	ENSG00000221252	ENSG00000221252	chr6:42379938-42380134 (-)	0	0	0
20533170	ENSG00000221639_st	ENSG00000221639	ENSG00000221639	chr4:74129677-74129801 (+)	0.0359519	0.342189	0.331518
20533175	ENSG00000221719_x_st	ENSG00000221719	ENSG00000221719	chr16:2846409-2846533 (-)	0.127595	0.0976332	0.0132686
20533176	ENSG00000221750_st	ENSG00000221750	ENSG00000221750	chrX:54953738-54953866 (+)	0	0	0
20533180	ENSG00000222345_st	ENSG00000222345	ENSG00000222345	chr3:52725394-52725469 (+)	0	0	0
20533181	ENSG00000222489_st	ENSG00000222489	ENSG00000222489	chr14:20791338-20791485 (-)	0.0125037	0	0
20533184	ENSG00000222604_st	ENSG00000222604	ENSG00000222604	chr14:75178654-75178748 (+)	0.0184169	0.00784745	0.00127466
20533187	ENSG00000222966_st	ENSG00000222966	ENSG00000222966	chr7:99549656-99549781 (+)	0.0492106	0.0514292	0.484101
20533208	ENSG00000238316_st	ENSG00000238316	ENSG00000238316	chr1:26968777-26968880 (-)	5.76208e-06	0	0
20533209	ENSG00000238316_x_st	ENSG00000238316	ENSG00000238316	chr1:26968777-26968880 (-)	0.000845867	2.18022e-05	0
20533212	ENSG00000238319_x_st	ENSG00000238319	ENSG00000238319	chr4:184195614-184195717 (-)	0	0	0
20533213	ENSG00000238321_x_st	ENSG00000238321	ENSG00000238321	chr16:82487925-82488023 (+)	0	0	0
20533215	ENSG00000238325_st	ENSG00000238325	ENSG00000238325	chr1:167010672-167010773 (+)	0	0	0
20533218	ENSG00000238327_x_st	ENSG00000238327	ENSG00000238327	chrX:23525328-23525430 (-)	0	0.100229	0.0841522
20533220	ENSG00000238329_x_st	ENSG00000238329	ENSG00000238329	chr16:18881488-18881591 (-)	0.00650098	0	0.000455933
20533223	ENSG00000238334_x_st	ENSG00000238334	ENSG00000238334	chr5:68471651-68471754 (-)	0.000204838	4.44713e-05	0.0034822
20533224	ENSG00000238336_st	ENSG00000238336	ENSG00000238336	chr7:129959119-129959222 (+)	0.00101152	0.000337788	0.00795614
20533227	ENSG00000238339_st	ENSG00000238339	ENSG00000238339	chr2:179990263-179990364 (-)	0.0360459	0.000103264	0.00190668
20533228	ENSG00000238339_x_st	ENSG00000238339	ENSG00000238339	chr2:179990263-179990364 (-)	0.0227083	0.000230448	0.00805229
20533229	ENSG00000238341_st	ENSG00000238341	ENSG00000238341	chr2:122463543-122463633 (-)	0	9.43506e-06	0.00109991
20533230	ENSG00000238341_x_st	ENSG00000238341	ENSG00000238341	chr2:122463543-122463633 (-)	0	0	5.25633e-05
20533237	ENSG00000238348_st	ENSG00000238348	ENSG00000238348	chr9:19310689-19310786 (+)	0.00211004	0.00114867	0.00724385
20533238	ENSG00000238348_x_st	ENSG00000238348	ENSG00000238348	chr9:19310689-19310786 (+)	0	0	0
20533248	ENSG00000238368_st	ENSG00000238368	ENSG00000238368	chr2:120674894-120675000 (+)	2.52362e-05	7.12957e-05	0
20533249	ENSG00000238368_x_st	ENSG00000238368	ENSG00000238368	chr2:120674894-120675000 (+)	0	0	0
20533252	ENSG00000238372_x_st	ENSG00000238372	ENSG00000238372	chr8:102859484-102859588 (-)	0	0	0
20533253	ENSG00000238375_st	ENSG00000238375	ENSG00000238375	chr6:37218980-37219082 (-)	0.082617	0.0163124	0.623872
20533257	ENSG00000238384_x_st	ENSG00000238384	ENSG00000238384	chr7:94905898-94905996 (+)	0.0339837	0.120389	0.0746721
20533259	ENSG00000238388_st	ENSG00000238388	ENSG00000238388	chr11:100805005-100805109 (+)	0	0	0
20533260	ENSG00000238388_x_st	ENSG00000238388	ENSG00000238388	chr11:100805005-100805109 (+)	0	0	0
20533274	ENSG00000238410_st	ENSG00000238410	ENSG00000238410	chr2:75716702-75716836 (+)	0.036385	0.693705	0.5371
20533275	ENSG00000238414_x_st	ENSG00000238414	ENSG00000238414	chr10:27157094-27157193 (+)	0	0	0
20533278	ENSG00000238422_x_st	ENSG00000238422	ENSG00000238422	chr8:124278882-124278985 (-)	0	0.269615	0.17611
20533279	ENSG00000238425_x_st	ENSG00000238425	ENSG00000238425	chr18:2774872-2774961 (+)	0.0117984	0	0.138912
20533281	ENSG00000238430_st	ENSG00000238430	ENSG00000238430	chr1:173629236-173629339 (-)	0.00299008	0.0121357	0.0578626
20533282	ENSG00000238430_x_st	ENSG00000238430	ENSG00000238430	chr1:173629236-173629339 (-)	0.000685042	0.0259907	0.204671
20533283	ENSG00000238433_st	ENSG00000238433	ENSG00000238433	chr8:59574800-59574903 (-)	0	0	0.597166
20533284	ENSG00000238433_x_st	ENSG00000238433	ENSG00000238433	chr8:59574800-59574903 (-)	0	0	0.644454
20533292	ENSG00000238445_st	ENSG00000238445	ENSG00000238445	chr18:3572938-3573041 (-)	0	0.0917334	0.373136
20533305	ENSG00000238465_st	ENSG00000238465	ENSG00000238465	chr2:70139827-70139931 (+)	5.85652e-08	5.73816e-06	0
20533307	ENSG00000238472_st	ENSG00000238472	ENSG00000238472	chr10:101779351-101779456 (+)	0.0176483	0.0451716	0.0424533
20533308	ENSG00000238473_x_st	ENSG00000238473	ENSG00000238473	chrX:47941136-47941239 (+)	0.0117881	0.00011373	0.0107662
20533309	ENSG00000238474_x_st	ENSG00000238474	ENSG00000238474	chr6:109612458-109612561 (-)	0.0202932	5.90124e-05	0
20533312	ENSG00000238480_x_st	ENSG00000238480	ENSG00000238480	chr3:122469219-122469322 (+)	0	0	0
20533315	ENSG00000238483_st	ENSG00000238483	ENSG00000238483	chr13:46809805-46809908 (-)	0	0	0
20533316	ENSG00000238483_x_st	ENSG00000238483	ENSG00000238483	chr13:46809805-46809908 (-)	0	0	0
20533319	ENSG00000238486_st	ENSG00000238486	ENSG00000238486	chr19:52172658-52172761 (+)	0	0	3.86041e-06
20533328	ENSG00000238502_x_st	ENSG00000238502	ENSG00000238502	chr15:102223718-102223819 (+)	0	0	0
20533333	ENSG00000238511_x_st	ENSG00000238511	ENSG00000238511	chr1:153726600-153726703 (-)	0.43372	0.0126995	0.00667924
20533335	ENSG00000238514_st	ENSG00000238514	ENSG00000238514	chr19:29421910-29422012 (+)	0	0.360085	0.222946
20533357	ENSG00000238545_st	ENSG00000238545	ENSG00000238545	chr1:226491963-226492064 (+)	0.000428464	0.148658	0.0624131
20533358	ENSG00000238545_x_st	ENSG00000238545	ENSG00000238545	chr1:226491963-226492064 (+)	0.000302306	0.0837273	0.0452968
20533360	ENSG00000238549_st	ENSG00000238549	ENSG00000238549	chr20:34304393-34304492 (+)	0	0	0
20533366	ENSG00000238563_st	ENSG00000238563	ENSG00000238563	chr6:114162001-114162089 (+)	0.988512	0	0.754147
20533370	ENSG00000238565_st	ENSG00000238565	ENSG00000238565	chr3:53317216-53317319 (-)	0	0	0
20533371	ENSG00000238565_x_st	ENSG00000238565	ENSG00000238565	chr3:53317216-53317319 (-)	0.00023244	0.00120374	0.0261332
20533379	ENSG00000238569_x_st	ENSG00000238569	ENSG00000238569	chr22:38181533-38181614 (+)	0.261262	0.510182	0.0158574
20533383	ENSG00000238572_x_st	ENSG00000238572	ENSG00000238572	chr2:173020757-173020848 (-)	0.00080863	0.00132499	0
20533386	ENSG00000238576_x_st	ENSG00000238576	ENSG00000238576	chr1:220310506-220310608 (+)	0	0	0.309087
20533388	ENSG00000238579_x_st	ENSG00000238579	ENSG00000238579	chr4:57860241-57860336 (+)	0	0	0
20533389	ENSG00000238581_x_st	ENSG00000238581	ENSG00000238581	chr21:39559551-39559656 (-)	0	0	0
20533392	ENSG00000238583_st	ENSG00000238583	ENSG00000238583	chr15:45783782-45783885 (-)	0.581408	0.0446696	0.276854
20533401	ENSG00000238598_st	ENSG00000238598	ENSG00000238598	chr9:78291823-78291928 (+)	0.0189613	0.00519649	0.427345
20533402	ENSG00000238598_x_st	ENSG00000238598	ENSG00000238598	chr9:78291823-78291928 (+)	0.0686342	0.0104389	0.486889
20533415	ENSG00000238625_st	ENSG00000238625	ENSG00000238625	chr11:116191061-116191162 (+)	0.00618008	0.000504804	0.00252664
20533416	ENSG00000238625_x_st	ENSG00000238625	ENSG00000238625	chr11:116191061-116191162 (+)	0.0417514	0.00967096	0.00402191
20533423	ENSG00000238639_x_st	ENSG00000238639	ENSG00000238639	chr16:29448818-29448921 (-)	0.0179893	0	0.128975
20533424	ENSG00000238642_x_st	ENSG00000238642	ENSG00000238642	chr3:10175069-10175172 (+)	0	0	0.246251
20533425	ENSG00000238645_x_st	ENSG00000238645	ENSG00000238645	chr16:53368474-53368576 (+)	0	0.0279179	0.105454
20533428	ENSG00000238651_x_st	ENSG00000238651	ENSG00000238651	chr13:41754117-41754223 (-)	0.00521467	0.0148022	0.0270218
20533431	ENSG00000238656_x_st	ENSG00000238656	ENSG00000238656	chr8:113576104-113576205 (-)	0.0596755	0.0034858	0.0956028
20533434	ENSG00000238662_st	ENSG00000238662	ENSG00000238662	chr2:167215240-167215343 (+)	0	1.51248e-06	0
20533439	ENSG00000238670_st	ENSG00000238670	ENSG00000238670	chr3:121310141-121310241 (+)	0.0375613	0.0599462	0.621583
20533450	ENSG00000238686_st	ENSG00000238686	ENSG00000238686	chr11:3713273-3713375 (+)	0	0	0
20533451	ENSG00000238686_x_st	ENSG00000238686	ENSG00000238686	chr11:3713273-3713375 (+)	0	0	0
20533454	ENSG00000238690_st	ENSG00000238690	ENSG00000238690	chr2:57243196-57243299 (-)	0.00614788	0.000971826	0.702933
20533456	ENSG00000238692_st	ENSG00000238692	ENSG00000238692	chr11:57096333-57096435 (-)	0.407985	0.00328367	0.612432
20533457	ENSG00000238692_x_st	ENSG00000238692	ENSG00000238692	chr11:57096333-57096435 (-)	0.238921	0.0243882	0.678376
20533459	ENSG00000238694_x_st	ENSG00000238694	ENSG00000238694	chr4:34967863-34967966 (-)	0.17418	0	0.360765
20533460	ENSG00000238695_st	ENSG00000238695	ENSG00000238695	chr4:142218928-142219032 (-)	0.0549204	0	0.0106505
20533461	ENSG00000238695_x_st	ENSG00000238695	ENSG00000238695	chr4:142218928-142219032 (-)	0.0202026	0	0.0101303
20533471	ENSG00000238712_x_st	ENSG00000238712	ENSG00000238712	chr16:21900888-21900991 (-)	0.0257084	0	0.749771
20533476	ENSG00000238718_st	ENSG00000238718	ENSG00000238718	chr14:36256065-36256168 (-)	0.0136086	0.00106558	0.00582745
20533478	ENSG00000238724_x_st	ENSG00000238724	ENSG00000238724	chr11:114397851-114397954 (+)	0.522016	0.0437542	0.614217
20533480	ENSG00000238729_x_st	ENSG00000238729	ENSG00000238729	chrX:47138526-47138629 (+)	0.0336333	0.0414166	0.0858561
20533481	ENSG00000238732_st	ENSG00000238732	ENSG00000238732	chr10:43305675-43305778 (-)	0	0.983679	0.999081
20533482	ENSG00000238733_x_st	ENSG00000238733	ENSG00000238733	chr7:128701585-128701688 (+)	0.0126233	0.00530041	0.221101
20533483	ENSG00000238734_x_st	ENSG00000238734	ENSG00000238734	chr16:70266882-70266985 (-)	0	0	0
20533486	ENSG00000238739_st	ENSG00000238739	ENSG00000238739	chr7:90236318-90236422 (-)	0.516319	0.643171	0
20533489	ENSG00000238744_st	ENSG00000238744	ENSG00000238744	chr4:169231843-169231946 (+)	0.0491427	0.149044	0.574426
20533490	ENSG00000238745_x_st	ENSG00000238745	ENSG00000238745	chr5:137959168-137959271 (+)	0	0	0
20533491	ENSG00000238746_st	ENSG00000238746	ENSG00000238746	chr9:97934777-97934880 (-)	0.059027	0.00478808	0.684442
20533492	ENSG00000238746_x_st	ENSG00000238746	ENSG00000238746	chr9:97934777-97934880 (-)	0.0707012	0.00469394	0.742596
20533505	ENSG00000238763_x_st	ENSG00000238763	ENSG00000238763	chr11:65920092-65920196 (+)	0.084773	0.00151346	0.972164
20533507	ENSG00000238767_st	ENSG00000238767	ENSG00000238767	chr15:59682407-59682516 (+)	0.0258729	0.0550369	0.107591
20533512	ENSG00000238770_x_st	ENSG00000238770	ENSG00000238770	chr2:202946598-202946701 (+)	0.0118995	0.00708717	0.0289402
20533515	ENSG00000238775_x_st	ENSG00000238775	ENSG00000238775	chr6:111284669-111284772 (+)	0	0	0
20533520	ENSG00000238792_st	ENSG00000238792	ENSG00000238792	chr9:96995760-96995863 (+)	0.0268008	0.177771	0.0518591
20533521	ENSG00000238792_x_st	ENSG00000238792	ENSG00000238792	chr9:96995760-96995863 (+)	0.0207547	0.105056	0.0346321
20533522	ENSG00000238796_st	ENSG00000238796	ENSG00000238796	chr5:133186548-133186648 (-)	0.0262504	0.000766431	0.156122
20533523	ENSG00000238796_x_st	ENSG00000238796	ENSG00000238796	chr5:133186548-133186648 (-)	0	0	0
20533524	ENSG00000238798_st	ENSG00000238798	ENSG00000238798	chr1:220160853-220160956 (-)	0	0.632358	0.419934
20533530	ENSG00000238804_x_st	ENSG00000238804	ENSG00000238804	chr17:47034012-47034115 (-)	0.020965	0.0129562	0.643739
20533531	ENSG00000238805_st	ENSG00000238805	ENSG00000238805	chr1:155385349-155385453 (-)	0.0785368	0.0132732	0.00356818
20533533	ENSG00000238807_st	ENSG00000238807	ENSG00000238807	chr17:4017902-4018004 (+)	0	0	0
20533534	ENSG00000238807_x_st	ENSG00000238807	ENSG00000238807	chr17:4017902-4018004 (+)	0	0	0
20533536	ENSG00000238811_st	ENSG00000238811	ENSG00000238811	chrX:112244247-112244356 (-)	0	0	8.76578e-06
20533537	ENSG00000238811_x_st	ENSG00000238811	ENSG00000238811	chrX:112244247-112244356 (-)	0	1.52798e-05	0.0178784
20533538	ENSG00000238815_x_st	ENSG00000238815	ENSG00000238815	chr17:49175535-49175639 (-)	0	0	0.199372
20533539	ENSG00000238816_st	ENSG00000238816	ENSG00000238816	chr4:79561254-79561356 (+)	0.00214808	0.0374925	0
20533540	ENSG00000238818_x_st	ENSG00000238818	ENSG00000238818	chr1:16237392-16237492 (+)	0.0458991	0.000269148	0
20533545	ENSG00000238824_st	ENSG00000238824	ENSG00000238824	chr9:140017961-140018060 (-)	0	0.0129784	0.00471476
20533546	ENSG00000238824_x_st	ENSG00000238824	ENSG00000238824	chr9:140017961-140018060 (-)	0	0.0215457	0.00790012
20533559	ENSG00000238852_st	ENSG00000238852	ENSG00000238852	chr2:223562615-223562719 (-)	0	0.260484	0.0387948
20533560	ENSG00000238853_st	ENSG00000238853	ENSG00000238853	chr14:103255828-103255928 (-)	0.0776072	0.0195892	0.0251185
20533563	ENSG00000238856_st	ENSG00000238856	ENSG00000238856	chr1:224524493-224524591 (+)	4.39982e-06	0.000482622	0.0025443
20533564	ENSG00000238856_x_st	ENSG00000238856	ENSG00000238856	chr1:224524493-224524591 (+)	0	0.000194116	0.000122068
20533576	ENSG00000238871_st	ENSG00000238871	ENSG00000238871	chr1:38215874-38215974 (+)	0.00805778	0.0202304	0.0632059
20533584	ENSG00000238889_st	ENSG00000238889	ENSG00000238889	chr1:25672765-25672868 (-)	0.000642772	0	0.00198445
20533585	ENSG00000238889_x_st	ENSG00000238889	ENSG00000238889	chr1:25672765-25672868 (-)	0.000783713	0	0.00493825
20533586	ENSG00000238891_st	ENSG00000238891	ENSG00000238891	chr3:15358127-15358229 (+)	0	0	0
20533587	ENSG00000238891_x_st	ENSG00000238891	ENSG00000238891	chr3:15358127-15358229 (+)	0	0	0
20533591	ENSG00000238896_st	ENSG00000238896	ENSG00000238896	chr6:11079248-11079346 (+)	0.00455647	0.100992	0.00136327
20533598	ENSG00000238906_x_st	ENSG00000238906	ENSG00000238906	chr7:29952144-29952248 (+)	0	0	0.00132955
20533607	ENSG00000238925_st	ENSG00000238925	ENSG00000238925	chr4:58358435-58358539 (-)	0	0.218283	0.00455199
20533608	ENSG00000238925_x_st	ENSG00000238925	ENSG00000238925	chr4:58358435-58358539 (-)	0.00808756	0.0900387	0.005688
20533614	ENSG00000238936_x_st	ENSG00000238936	ENSG00000238936	chr8:41284174-41284246 (+)	0	0	0
20533616	ENSG00000238939_st	ENSG00000238939	ENSG00000238939	chr6:151668162-151668247 (-)	0	0	0
20533621	ENSG00000238947_st	ENSG00000238947	ENSG00000238947	chr17:80099539-80099649 (+)	0.0278132	0	0.0316794
20533622	ENSG00000238947_x_st	ENSG00000238947	ENSG00000238947	chr17:80099539-80099649 (+)	0.0626834	0	0.0337176
20533626	ENSG00000238954_x_st	ENSG00000238954	ENSG00000238954	chr16:21468647-21468750 (-)	0.0257084	0	0.749771
20533627	ENSG00000238960_x_st	ENSG00000238960	ENSG00000238960	chr15:22348678-22348778 (-)	0.115522	0.0128153	0.0454829
20533637	ENSG00000238975_x_st	ENSG00000238975	ENSG00000238975	chr1:113195210-113195310 (+)	0.246236	0.00455102	0.123016
20533642	ENSG00000238982_x_st	ENSG00000238982	ENSG00000238982	chr18:29674467-29674569 (+)	0.0334947	0.113462	0.0618464
20533651	ENSG00000238992_st	ENSG00000238992	ENSG00000238992	chr3:125164905-125165007 (+)	0	0.131781	0.0332874
20533654	ENSG00000238996_x_st	ENSG00000238996	ENSG00000238996	chr9:94907365-94907468 (-)	0.00142012	0	0.0019309
20533655	ENSG00000238999_st	ENSG00000238999	ENSG00000238999	chr6:101405036-101405139 (+)	0	0	0.00102959
20533656	ENSG00000238999_x_st	ENSG00000238999	ENSG00000238999	chr6:101405036-101405139 (+)	0	0	0.00313788
20533658	ENSG00000239005_st	ENSG00000239005	ENSG00000239005	chr4:140357522-140357648 (-)	0.376199	0.0245181	0.0990407
20533659	ENSG00000239005_x_st	ENSG00000239005	ENSG00000239005	chr4:140357522-140357648 (-)	0.0126522	0.000536455	0.00245802
20533666	ENSG00000239017_s_st	ENSG00000239017	ENSG00000239017	chrX:48420090-48420189 (-)	0.0405129	0.139606	0.26166
20533671	ENSG00000239024_st	ENSG00000239024	ENSG00000239024	chr17:2558973-2559076 (+)	0.378426	0.00833278	0.224684
20533673	ENSG00000239026_st	ENSG00000239026	ENSG00000239026	chr5:174877819-174877921 (-)	0	0	0.0942742
20533675	ENSG00000239031_st	ENSG00000239031	ENSG00000239031	chr18:10389895-10389997 (-)	0	0.00647948	0.00725531
20533676	ENSG00000239033_st	ENSG00000239033	ENSG00000239033	chr12:31603104-31603207 (+)	0.000183953	0.0115418	0.00381314
20533677	ENSG00000239033_x_st	ENSG00000239033	ENSG00000239033	chr12:31603104-31603207 (+)	0	0.00898435	0.00176535
20533678	ENSG00000239034_st	ENSG00000239034	ENSG00000239034	chr4:186867237-186867340 (+)	0	0	0.198887
20533679	ENSG00000239034_x_st	ENSG00000239034	ENSG00000239034	chr4:186867237-186867340 (+)	0	0	0.35941
20533680	ENSG00000239035_x_st	ENSG00000239035	ENSG00000239035	chr15:57570768-57570871 (-)	0	0.0095293	0.771009
20533686	ENSG00000239045_st	ENSG00000239045	ENSG00000239045	chr7:151765985-151766090 (-)	0	0.000379067	9.44004e-05
20533693	ENSG00000239055_st	ENSG00000239055	ENSG00000239055	chr9:131511637-131511740 (+)	0	0	0
20533694	ENSG00000239056_x_st	ENSG00000239056	ENSG00000239056	chr22:37344522-37344599 (+)	0.0678112	0	0.924396
20533699	ENSG00000239063_st	ENSG00000239063	ENSG00000239063	chr1:52877114-52877194 (+)	0	0	0
20533700	ENSG00000239063_x_st	ENSG00000239063	ENSG00000239063	chr1:52877114-52877194 (+)	0	0	0
20533707	ENSG00000239072_st	ENSG00000239072	ENSG00000239072	chr2:70182777-70182879 (+)	0.191988	0.00492392	0.157142
20533711	ENSG00000239080_st	ENSG00000239080	ENSG00000239080	chrX:135216476-135216579 (-)	0	0	0
20533712	ENSG00000239080_x_st	ENSG00000239080	ENSG00000239080	chrX:135216476-135216579 (-)	0	0	0
20533719	ENSG00000239091_x_st	ENSG00000239091	ENSG00000239091	chr10:103131609-103131709 (-)	0.000558874	0	0.0429799
20533722	ENSG00000239094_x_st	ENSG00000239094	ENSG00000239094	chr1:226503762-226503865 (-)	0.0496191	0.0047568	0.00128717
20533724	ENSG00000239096_x_st	ENSG00000239096	ENSG00000239096	chr3:179332563-179332666 (-)	0	4.82781e-05	0.140406
20533725	ENSG00000239098_st	ENSG00000239098	ENSG00000239098	chr7:24301228-24301333 (-)	0.0197656	0.0330401	0
20533726	ENSG00000239098_x_st	ENSG00000239098	ENSG00000239098	chr7:24301228-24301333 (-)	0.00864179	0.0164973	0
20533730	ENSG00000239114_x_st	ENSG00000239114	ENSG00000239114	chr16:30290569-30290672 (-)	0.0179893	0	0.128975
20533731	ENSG00000239116_st	ENSG00000239116	ENSG00000239116	chr4:184503348-184503454 (-)	0.267361	0.0186219	0.86713
20533732	ENSG00000239121_st	ENSG00000239121	ENSG00000239121	chr16:58652579-58652668 (+)	0.71621	0.0133659	0.240887
20533733	ENSG00000239123_st	ENSG00000239123	ENSG00000239123	chr7:138167225-138167328 (-)	0	0	0
20533734	ENSG00000239125_st	ENSG00000239125	ENSG00000239125	chr10:112336118-112336219 (+)	0.110407	0.014715	0.36918
20533735	ENSG00000239126_x_st	ENSG00000239126	ENSG00000239126	chr3:4920283-4920386 (-)	0	0.000155927	0.00506979
20533736	ENSG00000239128_x_st	ENSG00000239128	ENSG00000239128	chr3:47292013-47292116 (-)	0.105886	0	0.061941
20533738	ENSG00000239130_st	ENSG00000239130	ENSG00000239130	chr10:15928357-15928464 (+)	0.128608	0	0.0201948
20533739	ENSG00000239130_x_st	ENSG00000239130	ENSG00000239130	chr10:15928357-15928464 (+)	0.179083	0.0207886	0.0167437
20533741	ENSG00000239133_x_st	ENSG00000239133	ENSG00000239133	chr7:99011601-99011701 (-)	0.00360218	0.00872065	0.0437351
20533751	ENSG00000239144_st	ENSG00000239144	ENSG00000239144	chr1:49617064-49617175 (+)	0.0615214	0.0075446	0.318835
20533752	ENSG00000239144_x_st	ENSG00000239144	ENSG00000239144	chr1:49617064-49617175 (+)	0.117655	0.00264528	0.215852
20533757	ENSG00000239154_st	ENSG00000239154	ENSG00000239154	chr11:101929036-101929139 (-)	0	0	0
20533758	ENSG00000239154_x_st	ENSG00000239154	ENSG00000239154	chr11:101929036-101929139 (-)	0	0	0
20533759	ENSG00000239155_st	ENSG00000239155	ENSG00000239155	chr9:30178473-30178575 (-)	0	0	0
20533768	ENSG00000239172_x_st	ENSG00000239172	ENSG00000239172	chr16:22492795-22492898 (+)	0.0257084	0	0.749771
20533772	ENSG00000239186_st	ENSG00000239186	ENSG00000239186	chr16:87348326-87348429 (+)	0.0861507	0.00579691	0.00145401
20533773	ENSG00000239188_st	ENSG00000239188	ENSG00000239188	chrX:141961746-141961849 (-)	0	0.673164	0.731354
20533774	ENSG00000239188_x_st	ENSG00000239188	ENSG00000239188	chrX:141961746-141961849 (-)	0	0	0.000599433
20533777	ENSG00000239193_x_st	ENSG00000239193	ENSG00000239193	chr16:29550583-29550686 (-)	0.0179893	0	0.128975
20533778	ENSG00000239197_st	ENSG00000239197	ENSG00000239197	chr15:92960777-92960919 (+)	0.00162665	0.00443365	0.0376604
20533781	ENSG00000251704_st	ENSG00000251704	ENSG00000251704	chr2:16380471-16380563 (+)	0	0.00321088	0.0198419
20533784	ENSG00000251721_st	ENSG00000251721	ENSG00000251721	chr2:159390712-159390796 (+)	0.554518	0.899744	0
20533785	ENSG00000251730_st	ENSG00000251730	ENSG00000251730	chr3:183171916-183172050 (+)	3.27357e-05	0	0.000925162
20533786	ENSG00000251735_st	ENSG00000251735	ENSG00000251735	chr14:47429626-47429749 (+)	0.000363904	0	1.74142e-05
20533787	ENSG00000251737_st	ENSG00000251737	ENSG00000251737	chr22:18124172-18124285 (-)	0	0	0
20533788	ENSG00000251740_s_st	ENSG00000251740	ENSG00000251740	chr10:5090055-5090173 (-)	0.0020412	0	0.0236577
20533790	ENSG00000251749_st	ENSG00000251749	ENSG00000251749	chr10:21774567-21774666 (+)	0.0135052	9.16201e-06	0.000253148
20533800	ENSG00000251801_st	ENSG00000251801	ENSG00000251801	chr2:229452519-229452589 (-)	0	0.000893937	0
20533807	ENSG00000251828_st	ENSG00000251828	ENSG00000251828	chr5:79602054-79602187 (-)	0.369288	0.00873554	0.361287
20533814	ENSG00000251847_st	ENSG00000251847	ENSG00000251847	chr9:120493653-120493749 (-)	0.000564886	0.00168662	0
20533816	ENSG00000251858_st	ENSG00000251858	ENSG00000251858	chr14:42063666-42063794 (+)	0.000159503	3.89132e-05	0.00081122
20533823	ENSG00000251878_st	ENSG00000251878	ENSG00000251878	chr4:185353120-185353203 (+)	5.74029e-07	0	0
20533825	ENSG00000251893_st	ENSG00000251893	ENSG00000251893	chr12:76082932-76083084 (-)	0.00334369	6.42957e-07	0.0525733
20533826	ENSG00000251901_st	ENSG00000251901	ENSG00000251901	chr13:96366931-96367032 (-)	0.110714	0.0847948	0.0224487
20533827	ENSG00000251909_s_st	ENSG00000251909	ENSG00000251909	chr10:5237847-5237936 (-)	0.00404643	0	0.0683915
20533829	ENSG00000251918_st	ENSG00000251918	ENSG00000251918	chr14:101406904-101406974 (+)	0.00129155	0.0618253	0.113589
20533836	ENSG00000251940_s_st	ENSG00000251940	ENSG00000251940	chr22:19237396-19237489 (+)	0	0	0
20533838	ENSG00000251944_st	ENSG00000251944	ENSG00000251944	chr8:20472340-20472437 (-)	0.0203511	0.33409	0.00721447
20533847	ENSG00000251992_s_st	ENSG00000251992	ENSG00000251992	chr18:47340503-47340646 (+)	0	0	0
20533862	ENSG00000252050_st	ENSG00000252050	ENSG00000252050	chrX:38167365-38167494 (-)	0.00505522	0.000396149	0
20533866	ENSG00000252071_st	ENSG00000252071	ENSG00000252071	chr19:47451546-47451631 (+)	0.251282	0.0281078	0.12317
20533868	ENSG00000252078_st	ENSG00000252078	ENSG00000252078	chr18:34222576-34222647 (-)	0.0192784	0.0034933	0.337722
20533872	ENSG00000252102_st	ENSG00000252102	ENSG00000252102	chr7:64791632-64791729 (+)	0.025289	0	0.000499293
20533875	ENSG00000252112_st	ENSG00000252112	ENSG00000252112	chr17:28573775-28573838 (-)	0.0225092	0.0576502	0.138961
20533878	ENSG00000252122_st	ENSG00000252122	ENSG00000252122	chr16:75443230-75443364 (-)	0.00134989	0.00201106	0.0488673
20533885	ENSG00000252140_st	ENSG00000252140	ENSG00000252140	chr11:62621633-62621757 (-)	0.109054	0.0398416	0.0795848
20533892	ENSG00000252170_st	ENSG00000252170	ENSG00000252170	chr3:121964613-121964684 (+)	0	0	0
20533893	ENSG00000252170_x_st	ENSG00000252170	ENSG00000252170	chr3:121964613-121964684 (+)	0	0.000980604	0.000312501
20533894	ENSG00000252175_s_st	ENSG00000252175	ENSG00000252175	chrX:54091278-54091399 (-)	0.000237876	0	0.0210288
20533895	ENSG00000252188_st	ENSG00000252188	ENSG00000252188	chr7:138309805-138309924 (-)	0	0.447291	0.082449
20533897	ENSG00000252190_st	ENSG00000252190	ENSG00000252190	chr1:26332497-26332621 (+)	0.000124167	7.22023e-06	0.00366545
20533900	ENSG00000252199_x_st	ENSG00000252199	ENSG00000252199	chr21:10385953-10386047 (+)	0.0126099	0.30249	0.392179
20533902	ENSG00000252203_st	ENSG00000252203	ENSG00000252203	chr10:68254457-68254557 (+)	0	2.43325e-05	0.00710485
20533904	ENSG00000252213_st	ENSG00000252213	ENSG00000252213	chr5:138611869-138612009 (+)	0.389595	0.00884273	0.279341
20533906	ENSG00000252218_x_st	ENSG00000252218	ENSG00000252218	chr6:43511881-43512007 (+)	0.0160686	0.0644247	0.0678235
20533910	ENSG00000252236_st	ENSG00000252236	ENSG00000252236	chr1:156161854-156161994 (-)	0.0184507	0.0894833	0.150838
20533911	ENSG00000252236_x_st	ENSG00000252236	ENSG00000252236	chr1:156161854-156161994 (-)	0.0101636	0.0541265	0.13968
20533912	ENSG00000252238_st	ENSG00000252238	ENSG00000252238	chr2:4874591-4874674 (-)	0.0101332	0.221474	0.371312
20533913	ENSG00000252241_st	ENSG00000252241	ENSG00000252241	chr1:193700988-193701074 (-)	0.855808	0.106544	0.00582116
20533914	ENSG00000252241_x_st	ENSG00000252241	ENSG00000252241	chr1:193700988-193701074 (-)	0.845947	0.18784	0.0169982
20533921	ENSG00000252277_st	ENSG00000252277	ENSG00000252277	chr15:25353415-25353499 (+)	0.0181295	0.0452334	0.132832
20533922	ENSG00000252277_x_st	ENSG00000252277	ENSG00000252277	chr15:25353415-25353499 (+)	0.00517232	0.0543266	0.582273
20533937	ENSG00000252337_st	ENSG00000252337	ENSG00000252337	chr5:105882366-105882504 (+)	0.0110395	0.0968027	0.0160122
20533938	ENSG00000252349_st	ENSG00000252349	ENSG00000252349	chr17:19565313-19565403 (+)	0.000587368	0.0729977	0.00294909
20533939	ENSG00000252352_st	ENSG00000252352	ENSG00000252352	chr17:67351274-67351359 (-)	0.0185447	0.292842	0.737161
20533944	ENSG00000252359_st	ENSG00000252359	ENSG00000252359	chr1:165041710-165041781 (-)	0	0.842082	0.790934
20533946	ENSG00000252372_st	ENSG00000252372	ENSG00000252372	chr15:76109433-76109504 (-)	0.0166329	0.0275133	0.000486716
20533953	ENSG00000252408_st	ENSG00000252408	ENSG00000252408	chr19:3521246-3521318 (-)	0.00184694	0.0503441	0.0238983
20533957	ENSG00000252433_st	ENSG00000252433	ENSG00000252433	chr1:67568328-67568462 (-)	0.00621556	0.116683	0.352017
20533960	ENSG00000252435_st	ENSG00000252435	ENSG00000252435	chr3:128792139-128792241 (+)	0	0.00813325	0.920361
20533961	ENSG00000252438_st	ENSG00000252438	ENSG00000252438	chr10:12457927-12457999 (+)	0	0	0
20533974	ENSG00000252502_st	ENSG00000252502	ENSG00000252502	chr2:33216326-33216391 (-)	0.000561719	0.330442	0.140136
20533975	ENSG00000252505_st	ENSG00000252505	ENSG00000252505	chr8:33397558-33397655 (+)	0	0	0
20533976	ENSG00000252505_x_st	ENSG00000252505	ENSG00000252505	chr8:33397558-33397655 (+)	0	0	0
20533981	ENSG00000252529_st	ENSG00000252529	ENSG00000252529	chr14:85738276-85738405 (+)	0.0192546	0.392761	0.492008
20533983	ENSG00000252536_st	ENSG00000252536	ENSG00000252536	chr20:55182733-55182849 (+)	0	0	0
20533985	ENSG00000252543_x_st	ENSG00000252543	ENSG00000252543	chr8:8916049-8916140 (-)	0.214223	0.029298	0.0846697
20533987	ENSG00000252557_st	ENSG00000252557	ENSG00000252557	chr7:148983533-148983604 (-)	0.000817385	0	0
20533988	ENSG00000252557_x_st	ENSG00000252557	ENSG00000252557	chr7:148983533-148983604 (-)	0.167919	0.128867	0.00497379
20533989	ENSG00000252559_st	ENSG00000252559	ENSG00000252559	chr8:110608472-110608543 (-)	0.228904	0.436981	0.0330165
20533996	ENSG00000252582_st	ENSG00000252582	ENSG00000252582	chr9:133896555-133896693 (-)	0.0486749	0.00135028	0.336392
20533998	ENSG00000252601_s_st	ENSG00000252601	ENSG00000252601	chr5:29070603-29070717 (+)	0	1.85662e-06	0.000583557
20533999	ENSG00000252602_st	ENSG00000252602	ENSG00000252602	chr15:30935128-30935255 (+)	0.00554322	0.00140105	0.0956424
20534003	ENSG00000252638_st	ENSG00000252638	ENSG00000252638	chr1:236464280-236464351 (+)	0	0	3.50863e-05
20534007	ENSG00000252657_st	ENSG00000252657	ENSG00000252657	chr17:28104637-28104762 (+)	0.136809	0.00953301	0.123482
20534011	ENSG00000252669_st	ENSG00000252669	ENSG00000252669	chr1:153970517-153970627 (-)	0	0.028612	0.129926
20534015	ENSG00000252682_x_st	ENSG00000252682	ENSG00000252682	chr1:154260936-154261003 (+)	0	2.09701e-05	0.00687081
20534025	ENSG00000252706_st	ENSG00000252706	ENSG00000252706	chr7:33155178-33155242 (-)	0.00937277	0.314587	0.559855
20534026	ENSG00000252709_st	ENSG00000252709	ENSG00000252709	chr11:66762950-66763096 (-)	0	0.424044	0.914127
20534027	ENSG00000252719_st	ENSG00000252719	ENSG00000252719	chrX:138992063-138992193 (+)	0.00280575	0.00569945	0.00164638
20534028	ENSG00000252722_st	ENSG00000252722	ENSG00000252722	chr15:75413877-75414007 (-)	0.195281	0.0429163	0.055115
20534029	ENSG00000252722_x_st	ENSG00000252722	ENSG00000252722	chr15:75413877-75414007 (-)	0.147315	0.0408438	0.0473738
20534031	ENSG00000252727_st	ENSG00000252727	ENSG00000252727	chr12:8750105-8750236 (+)	0.801933	0.0104727	0.0661634
20534032	ENSG00000252727_x_st	ENSG00000252727	ENSG00000252727	chr12:8750105-8750236 (+)	0.369493	0.00227698	0.0287477
20534035	ENSG00000252762_st	ENSG00000252762	ENSG00000252762	chr4:82849466-82849592 (+)	0.139263	0.209381	0.0121956
20534036	ENSG00000252765_st	ENSG00000252765	ENSG00000252765	chr1:101598709-101598895 (+)	0	0	0.570067
20534037	ENSG00000252765_x_st	ENSG00000252765	ENSG00000252765	chr1:101598709-101598895 (+)	0	0	0.607055
20534040	ENSG00000252777_st	ENSG00000252777	ENSG00000252777	chr1:29016177-29016306 (+)	0.0289966	0.0625278	0.0317578
20534042	ENSG00000252787_st	ENSG00000252787	ENSG00000252787	chr3:52722898-52722977 (+)	0.0388255	0.00423601	0
20534055	ENSG00000252834_st	ENSG00000252834	ENSG00000252834	chr4:83870321-83870397 (+)	0.0518865	0.178947	0.00556081
20534056	ENSG00000252840_s_st	ENSG00000252840	ENSG00000252840	chr1:151500307-151500414 (-)	0	0	0
20534067	ENSG00000252883_st	ENSG00000252883	ENSG00000252883	chr12:62511668-62511739 (-)	0.000135644	0	0.000824295
20534068	ENSG00000252883_x_st	ENSG00000252883	ENSG00000252883	chr12:62511668-62511739 (-)	0.000117025	0	0.000922352
20534069	ENSG00000252888_st	ENSG00000252888	ENSG00000252888	chr10:78595135-78595260 (-)	0.0116534	0.0305578	0.0217016
20534070	ENSG00000252904_st	ENSG00000252904	ENSG00000252904	chr5:65257011-65257147 (-)	0.000366769	0.000869533	0.00228574
20534074	ENSG00000252921_x_st	ENSG00000252921	ENSG00000252921	chr18:23879079-23879219 (-)	0	0.000173594	0
20534077	ENSG00000252932_st	ENSG00000252932	ENSG00000252932	chr6:78646918-78646988 (+)	0.000365554	0.000696153	4.36358e-05
20534082	ENSG00000252981_st	ENSG00000252981	ENSG00000252981	chr2:170672789-170672888 (+)	0.153789	0.0204626	0.0124992
20534084	ENSG00000252989_st	ENSG00000252989	ENSG00000252989	chr3:100364965-100365041 (+)	0.00307905	0.0280203	0.0683544
20534086	ENSG00000252992_x_st	ENSG00000252992	ENSG00000252992	chr11:117134515-117134668 (+)	0.380475	0.115215	0
20534087	ENSG00000252993_st	ENSG00000252993	ENSG00000252993	chr10:93835999-93836122 (+)	0.00257617	0.00544617	0.00926987
20534092	ENSG00000253014_st	ENSG00000253014	ENSG00000253014	chr14:61073785-61073883 (+)	0.310198	0.0124537	0.699906
20534093	ENSG00000253014_x_st	ENSG00000253014	ENSG00000253014	chr14:61073785-61073883 (+)	0.153887	0.0280545	0.49568
20534096	ENSG00000253036_st	ENSG00000253036	ENSG00000253036	chr2:146092638-146092740 (+)	0.0657353	0.687301	0.0213612
20534110	ENSG00000253072_st	ENSG00000253072	ENSG00000253072	chr11:15503354-15503439 (-)	0.0190368	0.112302	0.117038
20534111	ENSG00000253076_st	ENSG00000253076	ENSG00000253076	chr3:112856813-112856888 (-)	0.667722	0.360877	0.031522
20534116	ENSG00000253092_st	ENSG00000253092	ENSG00000253092	chr3:183170355-183170552 (+)	0	0.000215254	0.000421408
20534118	ENSG00000261955_s_st	ENSG00000261955	ENSG00000261955	chrHSCHR5_3_CTG1:29079491-29079605 (+)	0	1.85662e-06	0.000583557
20534126	ENSG00000262698_x_st	ENSG00000262698	ENSG00000262698	chrHSCHR1_1_CTG31:153743831-153743934 (-)	0.43372	0.0126995	0.00667924
20534128	ENSG00000263358_s_st	ENSG00000263358	ENSG00000263358	chrHSCHR6_MHC_SSTO:31494098-31494173 (-)	0	0	0
20534129	ENSG00000263359_s_st	ENSG00000263359	ENSG00000263359	chrHSCHR6_MHC_COX:31491609-31491684 (-)	0	0	0
20534130	ENSG00000263362_s_st	ENSG00000263362	ENSG00000263362	chrHSCHR6_MHC_COX:31792223-31792289 (+)	0	0	0
20534131	ENSG00000263442_s_st	ENSG00000263442	ENSG00000263442	chrHSCHR6_MHC_SSTO:31498825-31498902 (-)	0	0	0
20534133	ENSG00000263495_s_st	ENSG00000263495	ENSG00000263495	chrHG871_PATCH:5090055-5090173 (-)	0.0020412	0	0.0236577
20534136	ENSG00000263625_s_st	ENSG00000263625	ENSG00000263625	chrHSCHR6_MHC_MCF:31580504-31580579 (-)	0	0	0
20534139	ENSG00000263864_s_st	ENSG00000263864	ENSG00000263864	chrHSCHR6_MHC_APD:31814397-31814459 (+)	0	0	0
20534140	ENSG00000263879_s_st	ENSG00000263879	ENSG00000263879	chrHSCHR6_MHC_COX:31578266-31578397 (+)	0.181559	0	0.0157799
20534142	ENSG00000263994_s_st	ENSG00000263994	ENSG00000263994	chrHSCHR6_MHC_SSTO:31580798-31580929 (+)	0.181559	0	0.0157799
20534143	ENSG00000264086_s_st	ENSG00000264086	ENSG00000264086	chrHSCHR6_MHC_DBB:31785230-31785292 (+)	0	0	0
20534144	ENSG00000264153_s_st	ENSG00000264153	ENSG00000264153	chrHSCHR6_MHC_QBL:31581097-31581228 (+)	0.181559	0	0.0157799
20534145	ENSG00000264202_s_st	ENSG00000264202	ENSG00000264202	chrHSCHR6_MHC_COX:31790412-31790474 (+)	0	0	0
20534146	ENSG00000264346_st	ENSG00000264346	ENSG00000264346	chr22:20113925-20114049 (+)	0.358472	0.000571031	0.00548453
20534147	ENSG00000264346_x_st	ENSG00000264346	ENSG00000264346	chr22:20113925-20114049 (+)	0.119752	0.000699078	0.00694465
20534150	ENSG00000264452_st	ENSG00000264452	ENSG00000264452	chr21:45858918-45858993 (+)	0	0.363753	0.0666893
20534152	ENSG00000264591_s_st	ENSG00000264591	ENSG00000264591	chrHSCHR6_MHC_DBB:31491059-31491136 (-)	0	0	0
20534154	ENSG00000265013_x_st	ENSG00000265013	ENSG00000265013	chrHSCHR6_MHC_MCF:29549832-29549915 (+)	0.13599	0.00896112	0.117348
20534155	ENSG00000265116_s_st	ENSG00000265116	ENSG00000265116	chrHSCHR6_MHC_MANN:31543668-31543743 (-)	0	0	0
20534157	ENSG00000265156_s_st	ENSG00000265156	ENSG00000265156	chrHSCHR6_MHC_QBL:31795112-31795178 (+)	0	0	0
20534159	ENSG00000265325_s_st	ENSG00000265325	ENSG00000265325	chrHSCHR6_MHC_MANN:31548377-31548454 (-)	0	0	0
20534160	ENSG00000265431_s_st	ENSG00000265431	ENSG00000265431	chrHG871_PATCH:5238076-5238165 (-)	0.00404643	0	0.0683915
20534163	ENSG00000265607_s_st	ENSG00000265607	ENSG00000265607	chrHSCHR6_MHC_COX:31496333-31496410 (-)	0	0	0
20534164	ENSG00000265634_x_st	ENSG00000265634	ENSG00000265634	chrHSCHR6_MHC_APD:29550140-29550223 (+)	0.13599	0.00896112	0.117348
20534165	ENSG00000265651_s_st	ENSG00000265651	ENSG00000265651	chrHG79_PATCH:136226382-136226447 (+)	0	0	0
20534166	ENSG00000265663_x_st	ENSG00000265663	ENSG00000265663	chrHSCHR6_MHC_MANN:29549656-29549739 (+)	0.13599	0.00896112	0.117348
20534168	ENSG00000265706_st	ENSG00000265706	ENSG00000265706	chr2:29150849-29150926 (+)	0	0	0
20534169	ENSG00000265707_s_st	ENSG00000265707	ENSG00000265707	chrHSCHR6_MHC_DBB:31787042-31787108 (+)	0	0	0
20534171	ENSG00000265732_s_st	ENSG00000265732	ENSG00000265732	chrHSCHR6_MHC_QBL:31793302-31793364 (+)	0	0	0
20534173	ENSG00000265754_s_st	ENSG00000265754	ENSG00000265754	chrHSCHR6_MHC_MCF:31667152-31667283 (+)	0.181559	0	0.0157799
20534174	ENSG00000265849_s_st	ENSG00000265849	ENSG00000265849	chrHSCHR6_MHC_APD:31515442-31515517 (-)	0	0	0
20534175	ENSG00000265926_x_st	ENSG00000265926	ENSG00000265926	chrHSCHR6_MHC_DBB:29549986-29550069 (+)	0.13599	0.00896112	0.117348
20534176	ENSG00000265941_s_st	ENSG00000265941	ENSG00000265941	chrHG79_PATCH:136225630-136225703 (+)	0	0	0
20534177	ENSG00000266004_s_st	ENSG00000266004	ENSG00000266004	chrHSCHR6_MHC_DBB:31573034-31573165 (+)	0.181559	0	0.0157799
20534178	ENSG00000266132_x_st	ENSG00000266132	ENSG00000266132	chrHSCHR6_MHC_QBL:29549960-29550043 (+)	0.13599	0.00896112	0.117348
20534179	ENSG00000266284_s_st	ENSG00000266284	ENSG00000266284	chrHG79_PATCH:136225991-136226063 (+)	0	0	0
20534180	ENSG00000266295_s_st	ENSG00000266295	ENSG00000266295	chrHSCHR6_MHC_QBL:31494434-31494509 (-)	0	0	0
20534181	ENSG00000266300_s_st	ENSG00000266300	ENSG00000266300	chrHSCHR6_MHC_APD:31816211-31816277 (+)	0	0	0
20534182	ENSG00000266419_s_st	ENSG00000266419	ENSG00000266419	chrHSCHR6_MHC_DBB:31486334-31486409 (-)	0	0	0
20534183	ENSG00000266646_s_st	ENSG00000266646	ENSG00000266646	chrHSCHR6_MHC_QBL:31499156-31499233 (-)	0	0	0
20534184	ENSG00000266672_x_st	ENSG00000266672	ENSG00000266672	chrHSCHR6_MHC_COX:29546631-29546714 (+)	0.13599	0.00896112	0.117348
20534187	ENSG00000266755_s_st	ENSG00000266755	ENSG00000266755	chrHSCHR6_MHC_MCF:31585228-31585305 (-)	0	0	0
20534188	ENSG00000266834_s_st	ENSG00000266834	ENSG00000266834	chrHG79_PATCH:136224931-136225005 (+)	0	0	0
20534189	ENSG00000266847_s_st	ENSG00000266847	ENSG00000266847	chrHSCHR6_MHC_MANN:31630340-31630471 (+)	0.181559	0	0.0157799
20534190	ENSG00000267818_s_st	ENSG00000267818	ENSG00000267818	chrHG344_PATCH:7076500-7076769 (-)	0.372049	0.0218073	0.359277
20534191	ENSG00000267933_x_st	ENSG00000267933	ENSG00000267933	chrHG1436_HG1432_PATCH:47941166-47941269 (+)	0.0117881	0.00011373	0.0107662
20534193	ENSG00000268073_s_st	ENSG00000268073	ENSG00000268073	chrHG1436_HG1432_PATCH:48421101-48421200 (-)	0.0405129	0.139606	0.26166
20534195	ENSG00000268237_x_st	ENSG00000268237	ENSG00000268237	chrHG1497_PATCH:153607891-153608025 (+)	0.00137377	0	6.20902e-06
20534196	ENSG00000268261_x_st	ENSG00000268261	ENSG00000268261	chrHG1497_PATCH:153976138-153976269 (+)	0.0323196	0	0.00868383
20534198	ENSG00000268369_s_st	ENSG00000268369	ENSG00000268369	chrHG1433_PATCH:51806347-51806474 (-)	0	0.139691	0.566654
20534201	ENSG00000268890_s_st	ENSG00000268890	ENSG00000268890	chrHG329_PATCH:19237386-19237479 (+)	0	0	0
20534202	ENSG00000268911_s_st	ENSG00000268911	ENSG00000268911	chrHG1434_PATCH:113260260-113260329 (+)	0.574556	0	0.167408
20534203	ENSG00000269023_st	ENSG00000269023	ENSG00000269023	chrHG1462_PATCH:114362786-114362914 (-)	0	0	0
20534204	ENSG00000269160_s_st	ENSG00000269160	ENSG00000269160	chrHG1433_PATCH:53807845-53807966 (-)	0.000237876	0	0.0210288
20534207	ENSG00000269689_s_st	ENSG00000269689	ENSG00000269689	chrHG1438_PATCH:71945973-71946187 (-)	0.00766765	0	0.00972608
20538308	ENSG00000238498_x_st	ENSG00000238498	ENSG00000238498	chr22:42472062-42472165 (-)	0	0	0.00171456
20538309	ENSG00000238776_x_st	ENSG00000238776	ENSG00000238776	chr14:96790045-96790124 (-)	0.00801798	0.0532796	0.985595
20538310	ENSG00000252299_x_st	ENSG00000252299	ENSG00000252299	chr9:90989184-90989274 (+)	0.021737	0	0.00101074

## Sheet: present young
Probe.Set.ID	Probe.Set.Name	Accession	p.young
20533150	ENSG00000221148_st	ENSG00000221148	0.0491037
20533878	ENSG00000252122_st	ENSG00000252122	0.0488673
20532725	ENSG00000199231_s_st	ENSG00000199231	0.0479997
20532761	ENSG00000199894_s_st	ENSG00000199894	0.0479997
20534029	ENSG00000252722_x_st	ENSG00000252722	0.0473738
20533627	ENSG00000238960_x_st	ENSG00000238960	0.0454829
20533358	ENSG00000238545_x_st	ENSG00000238545	0.0452968
20533741	ENSG00000239133_x_st	ENSG00000239133	0.0437351
20533719	ENSG00000239091_x_st	ENSG00000239091	0.0429799
20532947	ENSG00000206731_st	ENSG00000206731	0.0425395
20533307	ENSG00000238472_st	ENSG00000238472	0.0424533
20532779	ENSG00000200113_st	ENSG00000200113	0.0413144
20532727	ENSG00000199231_x_st	ENSG00000199231	0.0404359
20533559	ENSG00000238852_st	ENSG00000238852	0.0387948
20533778	ENSG00000239197_st	ENSG00000239197	0.0376604
20533521	ENSG00000238792_x_st	ENSG00000238792	0.0346321
20532987	ENSG00000207098_x_st	ENSG00000207098	0.0340008
20533622	ENSG00000238947_x_st	ENSG00000238947	0.0337176
20533651	ENSG00000238992_st	ENSG00000238992	0.0332874
20533989	ENSG00000252559_st	ENSG00000252559	0.0330165
20533146	ENSG00000221090_st	ENSG00000221090	0.0320194
20534040	ENSG00000252777_st	ENSG00000252777	0.0317578
20533621	ENSG00000238947_st	ENSG00000238947	0.0316794
20534111	ENSG00000253076_st	ENSG00000253076	0.031522
20533016	ENSG00000207502_st	ENSG00000207502	0.0306568
20533512	ENSG00000238770_x_st	ENSG00000238770	0.0289402
20534032	ENSG00000252727_x_st	ENSG00000252727	0.0287477
20533125	ENSG00000212593_st	ENSG00000212593	0.0274655
20533428	ENSG00000238651_x_st	ENSG00000238651	0.0270218
20533371	ENSG00000238565_x_st	ENSG00000238565	0.0261332
20533560	ENSG00000238853_st	ENSG00000238853	0.0251185
20533953	ENSG00000252408_st	ENSG00000252408	0.0238983
20533788	ENSG00000251740_s_st	ENSG00000251740	0.0236577
20534133	ENSG00000263495_s_st	ENSG00000263495	0.0236577
20533826	ENSG00000251901_st	ENSG00000251901	0.0224487
20534069	ENSG00000252888_st	ENSG00000252888	0.0217016
20534096	ENSG00000253036_st	ENSG00000253036	0.0213612
20533894	ENSG00000252175_s_st	ENSG00000252175	0.0210288
20534204	ENSG00000269160_s_st	ENSG00000269160	0.0210288
20532865	ENSG00000201500_st	ENSG00000201500	0.0208296
20533738	ENSG00000239130_st	ENSG00000239130	0.0201948
20533781	ENSG00000251704_st	ENSG00000251704	0.0198419
20532985	ENSG00000207094_x_st	ENSG00000207094	0.0185119
20533144	ENSG00000221060_x_st	ENSG00000221060	0.0184495
20533537	ENSG00000238811_x_st	ENSG00000238811	0.0178784
20533914	ENSG00000252241_x_st	ENSG00000252241	0.0169982
20533739	ENSG00000239130_x_st	ENSG00000239130	0.0167437
20533040	ENSG00000212206_x_st	ENSG00000212206	0.0166381
20533937	ENSG00000252337_st	ENSG00000252337	0.0160122
20533379	ENSG00000238569_x_st	ENSG00000238569	0.0158574
20534140	ENSG00000263879_s_st	ENSG00000263879	0.0157799
20534142	ENSG00000263994_s_st	ENSG00000263994	0.0157799
20534144	ENSG00000264153_s_st	ENSG00000264153	0.0157799
20534173	ENSG00000265754_s_st	ENSG00000265754	0.0157799
20534177	ENSG00000266004_s_st	ENSG00000266004	0.0157799
20534189	ENSG00000266847_s_st	ENSG00000266847	0.0157799
20532856	ENSG00000201398_st	ENSG00000201398	0.0156541
20532981	ENSG00000207027_st	ENSG00000207027	0.0152144
20533092	ENSG00000212445_st	ENSG00000212445	0.0135039
20533175	ENSG00000221719_x_st	ENSG00000221719	0.0132686
20534082	ENSG00000252981_st	ENSG00000252981	0.0124992
20534035	ENSG00000252762_st	ENSG00000252762	0.0121956
20533308	ENSG00000238473_x_st	ENSG00000238473	0.0107662
20534191	ENSG00000267933_x_st	ENSG00000267933	0.0107662
20533460	ENSG00000238695_st	ENSG00000238695	0.0106505
20533461	ENSG00000238695_x_st	ENSG00000238695	0.0101303
20533089	ENSG00000212432_s_st	ENSG00000212432	0.00988173
20533091	ENSG00000212440_s_st	ENSG00000212440	0.00988173
20533107	ENSG00000212533_s_st	ENSG00000212533	0.00988173
20532935	ENSG00000202482_s_st	ENSG00000202482	0.00972608
20534207	ENSG00000269689_s_st	ENSG00000269689	0.00972608
20534087	ENSG00000252993_st	ENSG00000252993	0.00926987
20534196	ENSG00000268261_x_st	ENSG00000268261	0.00868383
20533228	ENSG00000238339_x_st	ENSG00000238339	0.00805229
20533224	ENSG00000238336_st	ENSG00000238336	0.00795614
20533546	ENSG00000238824_x_st	ENSG00000238824	0.00790012
20533148	ENSG00000221125_st	ENSG00000221125	0.00771079
20533675	ENSG00000239031_st	ENSG00000239031	0.00725531
20533237	ENSG00000238348_st	ENSG00000238348	0.00724385
20533838	ENSG00000251944_st	ENSG00000251944	0.00721447
20533902	ENSG00000252203_st	ENSG00000252203	0.00710485
20532880	ENSG00000201710_st	ENSG00000201710	0.00694747
20534147	ENSG00000264346_x_st	ENSG00000264346	0.00694465
20534015	ENSG00000252682_x_st	ENSG00000252682	0.00687081
20533333	ENSG00000238511_x_st	ENSG00000238511	0.00667924
20534126	ENSG00000262698_x_st	ENSG00000262698	0.00667924
20533476	ENSG00000238718_st	ENSG00000238718	0.00582745
20533913	ENSG00000252241_st	ENSG00000252241	0.00582116
20533608	ENSG00000238925_x_st	ENSG00000238925	0.005688
20533143	ENSG00000221060_st	ENSG00000221060	0.00560727
20534055	ENSG00000252834_st	ENSG00000252834	0.00556081
20534146	ENSG00000264346_st	ENSG00000264346	0.00548453
20533061	ENSG00000212309_x_st	ENSG00000212309	0.00541444
20533735	ENSG00000239126_x_st	ENSG00000239126	0.00506979
20532881	ENSG00000201710_x_st	ENSG00000201710	0.00505281
20533988	ENSG00000252557_x_st	ENSG00000252557	0.00497379
20533585	ENSG00000238889_x_st	ENSG00000238889	0.00493825
20533545	ENSG00000238824_st	ENSG00000238824	0.00471476
20533607	ENSG00000238925_st	ENSG00000238925	0.00455199
20533416	ENSG00000238625_x_st	ENSG00000238625	0.00402191
20532784	ENSG00000200222_st	ENSG00000200222	0.00401266
20533014	ENSG00000207444_st	ENSG00000207444	0.00385194
20533102	ENSG00000212517_x_st	ENSG00000212517	0.00384365
20533676	ENSG00000239033_st	ENSG00000239033	0.00381314
20533897	ENSG00000252190_st	ENSG00000252190	0.00366545
20533531	ENSG00000238805_st	ENSG00000238805	0.00356818
20533101	ENSG00000212517_st	ENSG00000212517	0.00348429
20533223	ENSG00000238334_x_st	ENSG00000238334	0.0034822
20532891	ENSG00000201811_st	ENSG00000201811	0.0032825
20533656	ENSG00000238999_x_st	ENSG00000238999	0.00313788
20533938	ENSG00000252349_st	ENSG00000252349	0.00294909
20533026	ENSG00000212149_x_st	ENSG00000212149	0.00290838
20533563	ENSG00000238856_st	ENSG00000238856	0.0025443
20533415	ENSG00000238625_st	ENSG00000238625	0.00252664
20533659	ENSG00000239005_x_st	ENSG00000239005	0.00245802
20532885	ENSG00000201791_x_st	ENSG00000201791	0.00239366
20533044	ENSG00000212224_st	ENSG00000212224	0.00230099
20534070	ENSG00000252904_st	ENSG00000252904	0.00228574
20533584	ENSG00000238889_st	ENSG00000238889	0.00198445
20533654	ENSG00000238996_x_st	ENSG00000238996	0.0019309
20533227	ENSG00000238339_st	ENSG00000238339	0.00190668
20533677	ENSG00000239033_x_st	ENSG00000239033	0.00176535
20538308	ENSG00000238498_x_st	ENSG00000238498	0.00171456
20534027	ENSG00000252719_st	ENSG00000252719	0.00164638
20533772	ENSG00000239186_st	ENSG00000239186	0.00145401
20533591	ENSG00000238896_st	ENSG00000238896	0.00136327
20533598	ENSG00000238906_x_st	ENSG00000238906	0.00132955
20533722	ENSG00000239094_x_st	ENSG00000239094	0.00128717
20533184	ENSG00000222604_st	ENSG00000222604	0.00127466
20532884	ENSG00000201791_st	ENSG00000201791	0.00120821
20533229	ENSG00000238341_st	ENSG00000238341	0.00109991
20533655	ENSG00000238999_st	ENSG00000238999	0.00102959
20538310	ENSG00000252299_x_st	ENSG00000252299	0.00101074
20533785	ENSG00000251730_st	ENSG00000251730	0.000925162
20534068	ENSG00000252883_x_st	ENSG00000252883	0.000922352
20534067	ENSG00000252883_st	ENSG00000252883	0.000824295
20533816	ENSG00000251858_st	ENSG00000251858	0.00081122
20532900	ENSG00000201882_st	ENSG00000201882	0.000767673
20533023	ENSG00000212145_st	ENSG00000212145	0.00076693
20532926	ENSG00000202374_st	ENSG00000202374	0.000697199
20533774	ENSG00000239188_x_st	ENSG00000239188	0.000599433
20533015	ENSG00000207444_x_st	ENSG00000207444	0.000598773
20533998	ENSG00000252601_s_st	ENSG00000252601	0.000583557
20534118	ENSG00000261955_s_st	ENSG00000261955	0.000583557
20533872	ENSG00000252102_st	ENSG00000252102	0.000499293
20533946	ENSG00000252372_st	ENSG00000252372	0.000486716
20533220	ENSG00000238329_x_st	ENSG00000238329	0.000455933
20534116	ENSG00000253092_st	ENSG00000253092	0.000421408
20532782	ENSG00000200191_st	ENSG00000200191	0.000398805
20533106	ENSG00000212532_x_st	ENSG00000212532	0.000319236
20533893	ENSG00000252170_x_st	ENSG00000252170	0.000312501
20532771	ENSG00000200026_x_st	ENSG00000200026	0.000253585
20533790	ENSG00000251749_st	ENSG00000251749	0.000253148
20532954	ENSG00000206849_st	ENSG00000206849	0.000211575
20532777	ENSG00000200075_st	ENSG00000200075	0.0001826
20533018	ENSG00000207503_st	ENSG00000207503	0.000131347
20533564	ENSG00000238856_x_st	ENSG00000238856	0.000122068
20533686	ENSG00000239045_st	ENSG00000239045	9.44004e-05
20532955	ENSG00000206849_x_st	ENSG00000206849	8.08593e-05
20532770	ENSG00000200026_st	ENSG00000200026	7.938e-05
20533230	ENSG00000238341_x_st	ENSG00000238341	5.25633e-05
20533114	ENSG00000212558_x_st	ENSG00000212558	5.16474e-05
20532873	ENSG00000201619_st	ENSG00000201619	4.83276e-05
20534077	ENSG00000252932_st	ENSG00000252932	4.36358e-05
20534003	ENSG00000252638_st	ENSG00000252638	3.50863e-05
20533786	ENSG00000251735_st	ENSG00000251735	1.74142e-05
20533075	ENSG00000212378_x_st	ENSG00000212378	1.59877e-05
20533536	ENSG00000238811_st	ENSG00000238811	8.76578e-06
20534195	ENSG00000268237_x_st	ENSG00000268237	6.20902e-06
20533080	ENSG00000212397_st	ENSG00000212397	4.66425e-06
20533319	ENSG00000238486_st	ENSG00000238486	3.86041e-06
20532735	ENSG00000199405_s_st	ENSG00000199405	0
20532737	ENSG00000199411_s_st	ENSG00000199411	0
20532818	ENSG00000200879_st	ENSG00000200879	0
20532829	ENSG00000201009_s_st	ENSG00000201009	0
20532833	ENSG00000201036_st	ENSG00000201036	0
20532837	ENSG00000201129_st	ENSG00000201129	0
20532841	ENSG00000201199_s_st	ENSG00000201199	0
20532843	ENSG00000201229_st	ENSG00000201229	0
20532872	ENSG00000201592_s_st	ENSG00000201592	0
20532916	ENSG00000202252_st	ENSG00000202252	0
20532931	ENSG00000202440_x_st	ENSG00000202440	0
20532953	ENSG00000206785_s_st	ENSG00000206785	0
20532964	ENSG00000206903_s_st	ENSG00000206903	0
20532968	ENSG00000206913_s_st	ENSG00000206913	0
20532980	ENSG00000207022_st	ENSG00000207022	0
20532982	ENSG00000207062_s_st	ENSG00000207062	0
20532991	ENSG00000207118_x_st	ENSG00000207118	0
20532993	ENSG00000207130_s_st	ENSG00000207130	0
20532999	ENSG00000207187_s_st	ENSG00000207187	0
20533019	ENSG00000207516_st	ENSG00000207516	0
20533020	ENSG00000208308_x_st	ENSG00000208308	0
20533056	ENSG00000212284_st	ENSG00000212284	0
20533073	ENSG00000212378_s_st	ENSG00000212378	0
20533113	ENSG00000212558_st	ENSG00000212558	0
20533118	ENSG00000212580_st	ENSG00000212580	0
20533133	ENSG00000212615_x_st	ENSG00000212615	0
20533155	ENSG00000221252_st	ENSG00000221252	0
20533176	ENSG00000221750_st	ENSG00000221750	0
20533180	ENSG00000222345_st	ENSG00000222345	0
20533181	ENSG00000222489_st	ENSG00000222489	0
20533208	ENSG00000238316_st	ENSG00000238316	0
20533209	ENSG00000238316_x_st	ENSG00000238316	0
20533212	ENSG00000238319_x_st	ENSG00000238319	0
20533213	ENSG00000238321_x_st	ENSG00000238321	0
20533215	ENSG00000238325_st	ENSG00000238325	0
20533238	ENSG00000238348_x_st	ENSG00000238348	0
20533248	ENSG00000238368_st	ENSG00000238368	0
20533249	ENSG00000238368_x_st	ENSG00000238368	0
20533252	ENSG00000238372_x_st	ENSG00000238372	0
20533259	ENSG00000238388_st	ENSG00000238388	0
20533260	ENSG00000238388_x_st	ENSG00000238388	0
20533275	ENSG00000238414_x_st	ENSG00000238414	0
20533305	ENSG00000238465_st	ENSG00000238465	0
20533309	ENSG00000238474_x_st	ENSG00000238474	0
20533312	ENSG00000238480_x_st	ENSG00000238480	0
20533315	ENSG00000238483_st	ENSG00000238483	0
20533316	ENSG00000238483_x_st	ENSG00000238483	0
20533328	ENSG00000238502_x_st	ENSG00000238502	0
20533360	ENSG00000238549_st	ENSG00000238549	0
20533370	ENSG00000238565_st	ENSG00000238565	0
20533383	ENSG00000238572_x_st	ENSG00000238572	0
20533388	ENSG00000238579_x_st	ENSG00000238579	0
20533389	ENSG00000238581_x_st	ENSG00000238581	0
20533434	ENSG00000238662_st	ENSG00000238662	0
20533450	ENSG00000238686_st	ENSG00000238686	0
20533451	ENSG00000238686_x_st	ENSG00000238686	0
20533483	ENSG00000238734_x_st	ENSG00000238734	0
20533486	ENSG00000238739_st	ENSG00000238739	0
20533490	ENSG00000238745_x_st	ENSG00000238745	0
20533515	ENSG00000238775_x_st	ENSG00000238775	0
20533523	ENSG00000238796_x_st	ENSG00000238796	0
20533533	ENSG00000238807_st	ENSG00000238807	0
20533534	ENSG00000238807_x_st	ENSG00000238807	0
20533539	ENSG00000238816_st	ENSG00000238816	0
20533540	ENSG00000238818_x_st	ENSG00000238818	0
20533586	ENSG00000238891_st	ENSG00000238891	0
20533587	ENSG00000238891_x_st	ENSG00000238891	0
20533614	ENSG00000238936_x_st	ENSG00000238936	0
20533616	ENSG00000238939_st	ENSG00000238939	0
20533693	ENSG00000239055_st	ENSG00000239055	0
20533699	ENSG00000239063_st	ENSG00000239063	0
20533700	ENSG00000239063_x_st	ENSG00000239063	0
20533711	ENSG00000239080_st	ENSG00000239080	0
20533712	ENSG00000239080_x_st	ENSG00000239080	0
20533725	ENSG00000239098_st	ENSG00000239098	0
20533726	ENSG00000239098_x_st	ENSG00000239098	0
20533733	ENSG00000239123_st	ENSG00000239123	0
20533757	ENSG00000239154_st	ENSG00000239154	0
20533758	ENSG00000239154_x_st	ENSG00000239154	0
20533759	ENSG00000239155_st	ENSG00000239155	0
20533784	ENSG00000251721_st	ENSG00000251721	0
20533787	ENSG00000251737_st	ENSG00000251737	0
20533800	ENSG00000251801_st	ENSG00000251801	0
20533814	ENSG00000251847_st	ENSG00000251847	0
20533823	ENSG00000251878_st	ENSG00000251878	0
20533836	ENSG00000251940_s_st	ENSG00000251940	0
20533847	ENSG00000251992_s_st	ENSG00000251992	0
20533862	ENSG00000252050_st	ENSG00000252050	0
20533892	ENSG00000252170_st	ENSG00000252170	0
20533961	ENSG00000252438_st	ENSG00000252438	0
20533975	ENSG00000252505_st	ENSG00000252505	0
20533976	ENSG00000252505_x_st	ENSG00000252505	0
20533983	ENSG00000252536_st	ENSG00000252536	0
20533987	ENSG00000252557_st	ENSG00000252557	0
20534042	ENSG00000252787_st	ENSG00000252787	0
20534056	ENSG00000252840_s_st	ENSG00000252840	0
20534074	ENSG00000252921_x_st	ENSG00000252921	0
20534086	ENSG00000252992_x_st	ENSG00000252992	0
20534128	ENSG00000263358_s_st	ENSG00000263358	0
20534129	ENSG00000263359_s_st	ENSG00000263359	0
20534130	ENSG00000263362_s_st	ENSG00000263362	0
20534131	ENSG00000263442_s_st	ENSG00000263442	0
20534136	ENSG00000263625_s_st	ENSG00000263625	0
20534139	ENSG00000263864_s_st	ENSG00000263864	0
20534143	ENSG00000264086_s_st	ENSG00000264086	0
20534145	ENSG00000264202_s_st	ENSG00000264202	0
20534152	ENSG00000264591_s_st	ENSG00000264591	0
20534155	ENSG00000265116_s_st	ENSG00000265116	0
20534157	ENSG00000265156_s_st	ENSG00000265156	0
20534159	ENSG00000265325_s_st	ENSG00000265325	0
20534163	ENSG00000265607_s_st	ENSG00000265607	0
20534165	ENSG00000265651_s_st	ENSG00000265651	0
20534168	ENSG00000265706_st	ENSG00000265706	0
20534169	ENSG00000265707_s_st	ENSG00000265707	0
20534171	ENSG00000265732_s_st	ENSG00000265732	0
20534174	ENSG00000265849_s_st	ENSG00000265849	0
20534176	ENSG00000265941_s_st	ENSG00000265941	0
20534179	ENSG00000266284_s_st	ENSG00000266284	0
20534180	ENSG00000266295_s_st	ENSG00000266295	0
20534181	ENSG00000266300_s_st	ENSG00000266300	0
20534182	ENSG00000266419_s_st	ENSG00000266419	0
20534183	ENSG00000266646_s_st	ENSG00000266646	0
20534187	ENSG00000266755_s_st	ENSG00000266755	0
20534188	ENSG00000266834_s_st	ENSG00000266834	0
20534201	ENSG00000268890_s_st	ENSG00000268890	0
20534203	ENSG00000269023_st	ENSG00000269023	0

## Sheet: present protected 
Probe.Set.ID	Probe.Set.Name	Accession	Alignments	p.protected
20532743	ENSG00000199474_x_st	ENSG00000199474	chr16:12936344-12936467 (-)	0.0477461
20532776	ENSG00000200072_st	ENSG00000200072	chr13:112706392-112706452 (+)	0.0474284
20533031	ENSG00000212168_st	ENSG00000212168	chr2:57771670-57771734 (+)	0.0469358
20532986	ENSG00000207098_st	ENSG00000207098	chr21:34214171-34214305 (-)	0.0457814
20533921	ENSG00000252277_st	ENSG00000252277	chr15:25353415-25353499 (+)	0.0452334
20533307	ENSG00000238472_st	ENSG00000238472	chr10:101779351-101779456 (+)	0.0451716
20533392	ENSG00000238583_st	ENSG00000238583	chr15:45783782-45783885 (-)	0.0446696
20533478	ENSG00000238724_x_st	ENSG00000238724	chr11:114397851-114397954 (+)	0.0437542
20534028	ENSG00000252722_st	ENSG00000252722	chr15:75413877-75414007 (-)	0.0429163
20533480	ENSG00000238729_x_st	ENSG00000238729	chrX:47138526-47138629 (+)	0.0414166
20534029	ENSG00000252722_x_st	ENSG00000252722	chr15:75413877-75414007 (-)	0.0408438
20532823	ENSG00000200969_x_st	ENSG00000200969	chr9:84503833-84503900 (+)	0.0400325
20533885	ENSG00000252140_st	ENSG00000252140	chr11:62621633-62621757 (-)	0.0398416
20533113	ENSG00000212558_st	ENSG00000212558	chr2:10230332-10230446 (-)	0.0381352
20533032	ENSG00000212175_st	ENSG00000212175	chr2:55792839-55792986 (+)	0.0378636
20533539	ENSG00000238816_st	ENSG00000238816	chr4:79561254-79561356 (+)	0.0374925
20532727	ENSG00000199231_x_st	ENSG00000199231	chr7:62636318-62636397 (-)	0.0363904
20533725	ENSG00000239098_st	ENSG00000239098	chr7:24301228-24301333 (-)	0.0330401
20532742	ENSG00000199474_st	ENSG00000199474	chr16:12936344-12936467 (-)	0.0324506
20533023	ENSG00000212145_st	ENSG00000212145	chr3:41940603-41940745 (-)	0.0312943
20532892	ENSG00000201816_st	ENSG00000201816	chr18:53746625-53746825 (-)	0.0309386
20532850	ENSG00000201348_st	ENSG00000201348	chr20:8811833-8812040 (+)	0.0308419
20533026	ENSG00000212149_x_st	ENSG00000212149	chr17:41092592-41092719 (-)	0.0307111
20534069	ENSG00000252888_st	ENSG00000252888	chr10:78595135-78595260 (-)	0.0305578
20533985	ENSG00000252543_x_st	ENSG00000252543	chr8:8916049-8916140 (-)	0.029298
20534011	ENSG00000252669_st	ENSG00000252669	chr1:153970517-153970627 (-)	0.028612
20533866	ENSG00000252071_st	ENSG00000252071	chr19:47451546-47451631 (+)	0.0281078
20534093	ENSG00000253014_x_st	ENSG00000253014	chr14:61073785-61073883 (+)	0.0280545
20534084	ENSG00000252989_st	ENSG00000252989	chr3:100364965-100365041 (+)	0.0280203
20533425	ENSG00000238645_x_st	ENSG00000238645	chr16:53368474-53368576 (+)	0.0279179
20533946	ENSG00000252372_st	ENSG00000252372	chr15:76109433-76109504 (-)	0.0275133
20533282	ENSG00000238430_x_st	ENSG00000238430	chr1:173629236-173629339 (-)	0.0259907
20533092	ENSG00000212445_st	ENSG00000212445	chr16:68223190-68223324 (+)	0.0252278
20533658	ENSG00000239005_st	ENSG00000239005	chr4:140357522-140357648 (-)	0.0245181
20533457	ENSG00000238692_x_st	ENSG00000238692	chr11:57096333-57096435 (-)	0.0243882
20534190	ENSG00000267818_s_st	ENSG00000267818	chrHG344_PATCH:7076500-7076769 (-)	0.0218073
20533546	ENSG00000238824_x_st	ENSG00000238824	chr9:140017961-140018060 (-)	0.0215457
20533739	ENSG00000239130_x_st	ENSG00000239130	chr10:15928357-15928464 (+)	0.0207886
20534082	ENSG00000252981_st	ENSG00000252981	chr2:170672789-170672888 (+)	0.0204626
20533576	ENSG00000238871_st	ENSG00000238871	chr1:38215874-38215974 (+)	0.0202304
20533560	ENSG00000238853_st	ENSG00000238853	chr14:103255828-103255928 (-)	0.0195892
20533731	ENSG00000239116_st	ENSG00000239116	chr4:184503348-184503454 (-)	0.0186219
20533090	ENSG00000212434_st	ENSG00000212434	chrX:68912800-68912998 (+)	0.0173447
20532857	ENSG00000201398_x_st	ENSG00000201398	chr3:153725156-153725291 (-)	0.016794
20533726	ENSG00000239098_x_st	ENSG00000239098	chr7:24301228-24301333 (-)	0.0164973
20533253	ENSG00000238375_st	ENSG00000238375	chr6:37218980-37219082 (-)	0.0163124
20533053	ENSG00000212277_st	ENSG00000212277	chr11:74427732-74427794 (-)	0.0162476
20532798	ENSG00000200422_st	ENSG00000200422	chrX:86401736-86401807 (+)	0.0159026
20533428	ENSG00000238651_x_st	ENSG00000238651	chr13:41754117-41754223 (-)	0.0148022
20533734	ENSG00000239125_st	ENSG00000239125	chr10:112336118-112336219 (+)	0.014715
20533089	ENSG00000212432_s_st	ENSG00000212432	chr12:9597654-9597801 (+)	0.0145263
20533091	ENSG00000212440_s_st	ENSG00000212440	chr12:9439269-9439418 (-)	0.0145263
20533107	ENSG00000212533_s_st	ENSG00000212533	chr12:31229801-31229950 (-)	0.0145263
20533732	ENSG00000239121_st	ENSG00000239121	chr16:58652579-58652668 (+)	0.0133659
20533531	ENSG00000238805_st	ENSG00000238805	chr1:155385349-155385453 (-)	0.0132732
20533047	ENSG00000212229_st	ENSG00000212229	chr6:67920301-67920373 (-)	0.0132047
20533545	ENSG00000238824_st	ENSG00000238824	chr9:140017961-140018060 (-)	0.0129784
20533530	ENSG00000238804_x_st	ENSG00000238804	chr17:47034012-47034115 (-)	0.0129562
20533627	ENSG00000238960_x_st	ENSG00000238960	chr15:22348678-22348778 (-)	0.0128153
20533333	ENSG00000238511_x_st	ENSG00000238511	chr1:153726600-153726703 (-)	0.0126995
20534126	ENSG00000262698_x_st	ENSG00000262698	chrHSCHR1_1_CTG31:153743831-153743934 (-)	0.0126995
20534092	ENSG00000253014_st	ENSG00000253014	chr14:61073785-61073883 (+)	0.0124537
20533281	ENSG00000238430_st	ENSG00000238430	chr1:173629236-173629339 (-)	0.0121357
20533060	ENSG00000212309_st	ENSG00000212309	chr2:203142831-203142915 (+)	0.0117381
20533676	ENSG00000239033_st	ENSG00000239033	chr12:31603104-31603207 (+)	0.0115418
20534031	ENSG00000252727_st	ENSG00000252727	chr12:8750105-8750236 (+)	0.0104727
20533402	ENSG00000238598_x_st	ENSG00000238598	chr9:78291823-78291928 (+)	0.0104389
20533416	ENSG00000238625_x_st	ENSG00000238625	chr11:116191061-116191162 (+)	0.00967096
20534007	ENSG00000252657_st	ENSG00000252657	chr17:28104637-28104762 (+)	0.00953301
20533680	ENSG00000239035_x_st	ENSG00000239035	chr15:57570768-57570871 (-)	0.0095293
20532831	ENSG00000201009_x_st	ENSG00000201009	chr7:132437783-132437886 (+)	0.00923858
20533677	ENSG00000239033_x_st	ENSG00000239033	chr12:31603104-31603207 (+)	0.00898435
20534154	ENSG00000265013_x_st	ENSG00000265013	chrHSCHR6_MHC_MCF:29549832-29549915 (+)	0.00896112
20534164	ENSG00000265634_x_st	ENSG00000265634	chrHSCHR6_MHC_APD:29550140-29550223 (+)	0.00896112
20534166	ENSG00000265663_x_st	ENSG00000265663	chrHSCHR6_MHC_MANN:29549656-29549739 (+)	0.00896112
20534175	ENSG00000265926_x_st	ENSG00000265926	chrHSCHR6_MHC_DBB:29549986-29550069 (+)	0.00896112
20534178	ENSG00000266132_x_st	ENSG00000266132	chrHSCHR6_MHC_QBL:29549960-29550043 (+)	0.00896112
20534184	ENSG00000266672_x_st	ENSG00000266672	chrHSCHR6_MHC_COX:29546631-29546714 (+)	0.00896112
20533904	ENSG00000252213_st	ENSG00000252213	chr5:138611869-138612009 (+)	0.00884273
20533807	ENSG00000251828_st	ENSG00000251828	chr5:79602054-79602187 (-)	0.00873554
20533741	ENSG00000239133_x_st	ENSG00000239133	chr7:99011601-99011701 (-)	0.00872065
20532732	ENSG00000199363_st	ENSG00000199363	chr3:183171602-183171732 (+)	0.00854509
20533671	ENSG00000239024_st	ENSG00000239024	chr17:2558973-2559076 (+)	0.00833278
20533960	ENSG00000252435_st	ENSG00000252435	chr3:128792139-128792241 (+)	0.00813325
20533184	ENSG00000222604_st	ENSG00000222604	chr14:75178654-75178748 (+)	0.00784745
20532978	ENSG00000207002_st	ENSG00000207002	chr3:123532924-123533054 (+)	0.00760936
20533751	ENSG00000239144_st	ENSG00000239144	chr1:49617064-49617175 (+)	0.0075446
20532917	ENSG00000202268_st	ENSG00000202268	chr3:45296902-45297112 (-)	0.00720752
20533512	ENSG00000238770_x_st	ENSG00000238770	chr2:202946598-202946701 (+)	0.00708717
20532918	ENSG00000202268_x_st	ENSG00000202268	chr3:45296902-45297112 (-)	0.00690741
20533146	ENSG00000221090_st	ENSG00000221090	chr15:45507104-45507231 (-)	0.00652436
20533675	ENSG00000239031_st	ENSG00000239031	chr18:10389895-10389997 (-)	0.00647948
20532725	ENSG00000199231_s_st	ENSG00000199231	chr7:62636318-62636397 (-)	0.00636215
20532761	ENSG00000199894_s_st	ENSG00000199894	chr4:111354265-111354344 (-)	0.00636215
20532763	ENSG00000199894_x_st	ENSG00000199894	chr4:111354265-111354344 (-)	0.00606197
20533772	ENSG00000239186_st	ENSG00000239186	chr16:87348326-87348429 (+)	0.00579691
20534027	ENSG00000252719_st	ENSG00000252719	chrX:138992063-138992193 (+)	0.00569945
20532984	ENSG00000207084_x_st	ENSG00000207084	chr3:160414717-160414848 (+)	0.00547173
20534087	ENSG00000252993_st	ENSG00000252993	chr10:93835999-93836122 (+)	0.00544617
20532856	ENSG00000201398_st	ENSG00000201398	chr3:153725156-153725291 (-)	0.00540504
20533482	ENSG00000238733_x_st	ENSG00000238733	chr7:128701585-128701688 (+)	0.00530041
20533401	ENSG00000238598_st	ENSG00000238598	chr9:78291823-78291928 (+)	0.00519649
20532865	ENSG00000201500_st	ENSG00000201500	chr14:101443726-101443803 (+)	0.00498132
20533707	ENSG00000239072_st	ENSG00000239072	chr2:70182777-70182879 (+)	0.00492392
20533491	ENSG00000238746_st	ENSG00000238746	chr9:97934777-97934880 (-)	0.00478808
20533722	ENSG00000239094_x_st	ENSG00000239094	chr1:226503762-226503865 (-)	0.0047568
20533492	ENSG00000238746_x_st	ENSG00000238746	chr9:97934777-97934880 (-)	0.00469394
20533005	ENSG00000207249_st	ENSG00000207249	chr2:105349692-105349820 (+)	0.00457988
20533637	ENSG00000238975_x_st	ENSG00000238975	chr1:113195210-113195310 (+)	0.00455102
20533778	ENSG00000239197_st	ENSG00000239197	chr15:92960777-92960919 (+)	0.00443365
20533148	ENSG00000221125_st	ENSG00000221125	chr19:50452574-50452784 (-)	0.00424827
20534042	ENSG00000252787_st	ENSG00000252787	chr3:52722898-52722977 (+)	0.00423601
20532787	ENSG00000200237_st	ENSG00000200237	chr19:9930630-9930770 (+)	0.00382927
20532952	ENSG00000206780_x_st	ENSG00000206780	chr4:17322369-17322505 (-)	0.00365546
20533868	ENSG00000252078_st	ENSG00000252078	chr18:34222576-34222647 (-)	0.0034933
20533431	ENSG00000238656_x_st	ENSG00000238656	chr8:113576104-113576205 (-)	0.0034858
20532729	ENSG00000199282_st	ENSG00000199282	chr13:73160818-73160948 (+)	0.00333167
20533456	ENSG00000238692_st	ENSG00000238692	chr11:57096333-57096435 (-)	0.00328367
20533781	ENSG00000251704_st	ENSG00000251704	chr2:16380471-16380563 (+)	0.00321088
20532884	ENSG00000201791_st	ENSG00000201791	chr1:178722789-178722907 (-)	0.00296202
20532885	ENSG00000201791_x_st	ENSG00000201791	chr1:178722789-178722907 (-)	0.00276069
20533752	ENSG00000239144_x_st	ENSG00000239144	chr1:49617064-49617175 (+)	0.00264528
20534032	ENSG00000252727_x_st	ENSG00000252727	chr12:8750105-8750236 (+)	0.00227698
20533878	ENSG00000252122_st	ENSG00000252122	chr16:75443230-75443364 (-)	0.00201106
20532926	ENSG00000202374_st	ENSG00000202374	chr4:68612954-68613104 (+)	0.00198235
20532891	ENSG00000201811_st	ENSG00000201811	chr20:37070679-37070812 (+)	0.00179661
20533103	ENSG00000212528_st	ENSG00000212528	chr15:25513613-25513698 (+)	0.0017742
20533039	ENSG00000212206_st	ENSG00000212206	chr17:8232901-8233037 (+)	0.00171246
20533814	ENSG00000251847_st	ENSG00000251847	chr9:120493653-120493749 (-)	0.00168662
20533505	ENSG00000238763_x_st	ENSG00000238763	chr11:65920092-65920196 (+)	0.00151346
20532983	ENSG00000207084_st	ENSG00000207084	chr3:160414717-160414848 (+)	0.00148433
20533999	ENSG00000252602_st	ENSG00000252602	chr15:30935128-30935255 (+)	0.00140105
20533044	ENSG00000212224_st	ENSG00000212224	chr20:40341118-40341239 (-)	0.00135237
20533996	ENSG00000252582_st	ENSG00000252582	chr9:133896555-133896693 (-)	0.00135028
20533383	ENSG00000238572_x_st	ENSG00000238572	chr2:173020757-173020848 (-)	0.00132499
20533371	ENSG00000238565_x_st	ENSG00000238565	chr3:53317216-53317319 (-)	0.00120374
20533237	ENSG00000238348_st	ENSG00000238348	chr9:19310689-19310786 (+)	0.00114867
20533476	ENSG00000238718_st	ENSG00000238718	chr14:36256065-36256168 (-)	0.00106558
20533893	ENSG00000252170_x_st	ENSG00000252170	chr3:121964613-121964684 (+)	0.000980604
20533454	ENSG00000238690_st	ENSG00000238690	chr2:57243196-57243299 (-)	0.000971826
20533800	ENSG00000251801_st	ENSG00000251801	chr2:229452519-229452589 (-)	0.000893937
20534070	ENSG00000252904_st	ENSG00000252904	chr5:65257011-65257147 (-)	0.000869533
20533522	ENSG00000238796_st	ENSG00000238796	chr5:133186548-133186648 (-)	0.000766431
20534147	ENSG00000264346_x_st	ENSG00000264346	chr22:20113925-20114049 (+)	0.000699078
20534077	ENSG00000252932_st	ENSG00000252932	chr6:78646918-78646988 (+)	0.000696153
20532900	ENSG00000201882_st	ENSG00000201882	chrX:20154184-20154253 (-)	0.00060958
20532782	ENSG00000200191_st	ENSG00000200191	chr8:72727729-72727860 (-)	0.000601271
20534146	ENSG00000264346_st	ENSG00000264346	chr22:20113925-20114049 (+)	0.000571031
20533018	ENSG00000207503_st	ENSG00000207503	chr21:42911133-42911253 (+)	0.000551084
20533659	ENSG00000239005_x_st	ENSG00000239005	chr4:140357522-140357648 (-)	0.000536455
20533415	ENSG00000238625_st	ENSG00000238625	chr11:116191061-116191162 (+)	0.000504804
20533563	ENSG00000238856_st	ENSG00000238856	chr1:224524493-224524591 (+)	0.000482622
20533014	ENSG00000207444_st	ENSG00000207444	chr14:71865054-71865124 (+)	0.000434646
20532784	ENSG00000200222_st	ENSG00000200222	chr3:64057484-64057695 (-)	0.000397997
20533862	ENSG00000252050_st	ENSG00000252050	chrX:38167365-38167494 (-)	0.000396149
20533686	ENSG00000239045_st	ENSG00000239045	chr7:151765985-151766090 (-)	0.000379067
20533224	ENSG00000238336_st	ENSG00000238336	chr7:129959119-129959222 (+)	0.000337788
20533150	ENSG00000221148_st	ENSG00000221148	chr12:84577103-84577227 (-)	0.000335317
20533540	ENSG00000238818_x_st	ENSG00000238818	chr1:16237392-16237492 (+)	0.000269148
20532955	ENSG00000206849_x_st	ENSG00000206849	chr15:32220506-32220637 (+)	0.00026308
20532833	ENSG00000201036_st	ENSG00000201036	chr14:101445339-101445427 (+)	0.000254034
20533228	ENSG00000238339_x_st	ENSG00000238339	chr2:179990263-179990364 (-)	0.000230448
20534116	ENSG00000253092_st	ENSG00000253092	chr3:183170355-183170552 (+)	0.000215254
20533564	ENSG00000238856_x_st	ENSG00000238856	chr1:224524493-224524591 (+)	0.000194116
20534074	ENSG00000252921_x_st	ENSG00000252921	chr18:23879079-23879219 (-)	0.000173594
20533144	ENSG00000221060_x_st	ENSG00000221060	chr14:70270920-70271048 (-)	0.000166804
20533735	ENSG00000239126_x_st	ENSG00000239126	chr3:4920283-4920386 (-)	0.000155927
20533106	ENSG00000212532_x_st	ENSG00000212532	chr6:51329488-51329563 (+)	0.000126452
20533308	ENSG00000238473_x_st	ENSG00000238473	chrX:47941136-47941239 (+)	0.00011373
20534191	ENSG00000267933_x_st	ENSG00000267933	chrHG1436_HG1432_PATCH:47941166-47941269 (+)	0.00011373
20532954	ENSG00000206849_st	ENSG00000206849	chr15:32220506-32220637 (+)	0.000111649
20533227	ENSG00000238339_st	ENSG00000238339	chr2:179990263-179990364 (-)	0.000103264
20533248	ENSG00000238368_st	ENSG00000238368	chr2:120674894-120675000 (+)	7.12957e-05
20532881	ENSG00000201710_x_st	ENSG00000201710	chr14:101446329-101446403 (+)	6.38045e-05
20532845	ENSG00000201245_x_st	ENSG00000201245	chr13:100436111-100436237 (-)	6.11774e-05
20532844	ENSG00000201245_st	ENSG00000201245	chr13:100436111-100436237 (-)	6.09084e-05
20533309	ENSG00000238474_x_st	ENSG00000238474	chr6:109612458-109612561 (-)	5.90124e-05
20532834	ENSG00000201042_s_st	ENSG00000201042	chr12:119326239-119326369 (-)	5.22081e-05
20533724	ENSG00000239096_x_st	ENSG00000239096	chr3:179332563-179332666 (-)	4.82781e-05
20533223	ENSG00000238334_x_st	ENSG00000238334	chr5:68471651-68471754 (-)	4.44713e-05
20533114	ENSG00000212558_x_st	ENSG00000212558	chr2:10230332-10230446 (-)	4.27994e-05
20533816	ENSG00000251858_st	ENSG00000251858	chr14:42063666-42063794 (+)	3.89132e-05
20533902	ENSG00000252203_st	ENSG00000252203	chr10:68254457-68254557 (+)	2.43325e-05
20532880	ENSG00000201710_st	ENSG00000201710	chr14:101446329-101446403 (+)	2.34503e-05
20533209	ENSG00000238316_x_st	ENSG00000238316	chr1:26968777-26968880 (-)	2.18022e-05
20534015	ENSG00000252682_x_st	ENSG00000252682	chr1:154260936-154261003 (+)	2.09701e-05
20533015	ENSG00000207444_x_st	ENSG00000207444	chr14:71865054-71865124 (+)	1.85428e-05
20533537	ENSG00000238811_x_st	ENSG00000238811	chrX:112244247-112244356 (-)	1.52798e-05
20533229	ENSG00000238341_st	ENSG00000238341	chr2:122463543-122463633 (-)	9.43506e-06
20533790	ENSG00000251749_st	ENSG00000251749	chr10:21774567-21774666 (+)	9.16201e-06
20533897	ENSG00000252190_st	ENSG00000252190	chr1:26332497-26332621 (+)	7.22023e-06
20533143	ENSG00000221060_st	ENSG00000221060	chr14:70270920-70271048 (-)	7.21262e-06
20533305	ENSG00000238465_st	ENSG00000238465	chr2:70139827-70139931 (+)	5.73816e-06
20533102	ENSG00000212517_x_st	ENSG00000212517	chr20:5102063-5102185 (-)	5.57111e-06
20533998	ENSG00000252601_s_st	ENSG00000252601	chr5:29070603-29070717 (+)	1.85662e-06
20534118	ENSG00000261955_s_st	ENSG00000261955	chrHSCHR5_3_CTG1:29079491-29079605 (+)	1.85662e-06
20533434	ENSG00000238662_st	ENSG00000238662	chr2:167215240-167215343 (+)	1.51248e-06
20533825	ENSG00000251893_st	ENSG00000251893	chr12:76082932-76083084 (-)	6.42957e-07
20532728	ENSG00000199262_s_st	ENSG00000199262	chr5:85916323-85916385 (+)	0
20532735	ENSG00000199405_s_st	ENSG00000199405	chr8:56815282-56815414 (-)	0
20532737	ENSG00000199411_s_st	ENSG00000199411	chr9:139988797-139988882 (+)	0
20532770	ENSG00000200026_st	ENSG00000200026	chr9:38147425-38147558 (+)	0
20532771	ENSG00000200026_x_st	ENSG00000200026	chr9:38147425-38147558 (+)	0
20532777	ENSG00000200075_st	ENSG00000200075	chr8:130880836-130880962 (-)	0
20532818	ENSG00000200879_st	ENSG00000200879	chr11:122928785-122928869 (-)	0
20532829	ENSG00000201009_s_st	ENSG00000201009	chr7:132437783-132437886 (+)	0
20532837	ENSG00000201129_st	ENSG00000201129	chr1:154232203-154232338 (+)	0
20532841	ENSG00000201199_s_st	ENSG00000201199	chr11:93454708-93454787 (+)	0
20532843	ENSG00000201229_st	ENSG00000201229	chr3:183169645-183169776 (+)	0
20532872	ENSG00000201592_s_st	ENSG00000201592	chrX:20154424-20154503 (-)	0
20532873	ENSG00000201619_st	ENSG00000201619	chr1:179170622-179170762 (+)	0
20532916	ENSG00000202252_st	ENSG00000202252	chr11:122930043-122930130 (-)	0
20532931	ENSG00000202440_x_st	ENSG00000202440	chr4:83323791-83323859 (-)	0
20532935	ENSG00000202482_s_st	ENSG00000202482	chrX:71945976-71946190 (-)	0
20532953	ENSG00000206785_s_st	ENSG00000206785	chr7:65225039-65225173 (+)	0
20532964	ENSG00000206903_s_st	ENSG00000206903	chr15:65577799-65577929 (-)	0
20532968	ENSG00000206913_s_st	ENSG00000206913	chr11:73963459-73963597 (-)	0
20532980	ENSG00000207022_st	ENSG00000207022	chr1:93311616-93311739 (+)	0
20532982	ENSG00000207062_s_st	ENSG00000207062	chr7:64530916-64531050 (+)	0
20532991	ENSG00000207118_x_st	ENSG00000207118	chr11:122929617-122929703 (-)	0
20532993	ENSG00000207130_s_st	ENSG00000207130	chr3:128433414-128433548 (-)	0
20532999	ENSG00000207187_s_st	ENSG00000207187	chr2:30410300-30410432 (+)	0
20533019	ENSG00000207516_st	ENSG00000207516	chr15:45829448-45829575 (+)	0
20533020	ENSG00000208308_x_st	ENSG00000208308	chr2:135894198-135894325 (+)	0
20533040	ENSG00000212206_x_st	ENSG00000212206	chr17:8232901-8233037 (+)	0
20533052	ENSG00000212273_x_st	ENSG00000212273	chr8:134656841-134656968 (-)	0
20533056	ENSG00000212284_st	ENSG00000212284	chr15:25511738-25511808 (+)	0
20533061	ENSG00000212309_x_st	ENSG00000212309	chr2:203142831-203142915 (+)	0
20533073	ENSG00000212378_s_st	ENSG00000212378	chr2:72987663-72987731 (+)	0
20533075	ENSG00000212378_x_st	ENSG00000212378	chr2:72987663-72987731 (+)	0
20533080	ENSG00000212397_st	ENSG00000212397	chr11:112473077-112473175 (-)	0
20533101	ENSG00000212517_st	ENSG00000212517	chr20:5102063-5102185 (-)	0
20533132	ENSG00000212611_s_st	ENSG00000212611	chrX:113260261-113260330 (+)	0
20533133	ENSG00000212615_x_st	ENSG00000212615	chr14:45557446-45557511 (+)	0
20533155	ENSG00000221252_st	ENSG00000221252	chr6:42379938-42380134 (-)	0
20533176	ENSG00000221750_st	ENSG00000221750	chrX:54953738-54953866 (+)	0
20533180	ENSG00000222345_st	ENSG00000222345	chr3:52725394-52725469 (+)	0
20533181	ENSG00000222489_st	ENSG00000222489	chr14:20791338-20791485 (-)	0
20533208	ENSG00000238316_st	ENSG00000238316	chr1:26968777-26968880 (-)	0
20533212	ENSG00000238319_x_st	ENSG00000238319	chr4:184195614-184195717 (-)	0
20533213	ENSG00000238321_x_st	ENSG00000238321	chr16:82487925-82488023 (+)	0
20533215	ENSG00000238325_st	ENSG00000238325	chr1:167010672-167010773 (+)	0
20533220	ENSG00000238329_x_st	ENSG00000238329	chr16:18881488-18881591 (-)	0
20533230	ENSG00000238341_x_st	ENSG00000238341	chr2:122463543-122463633 (-)	0
20533238	ENSG00000238348_x_st	ENSG00000238348	chr9:19310689-19310786 (+)	0
20533249	ENSG00000238368_x_st	ENSG00000238368	chr2:120674894-120675000 (+)	0
20533252	ENSG00000238372_x_st	ENSG00000238372	chr8:102859484-102859588 (-)	0
20533259	ENSG00000238388_st	ENSG00000238388	chr11:100805005-100805109 (+)	0
20533260	ENSG00000238388_x_st	ENSG00000238388	chr11:100805005-100805109 (+)	0
20533275	ENSG00000238414_x_st	ENSG00000238414	chr10:27157094-27157193 (+)	0
20533279	ENSG00000238425_x_st	ENSG00000238425	chr18:2774872-2774961 (+)	0
20533283	ENSG00000238433_st	ENSG00000238433	chr8:59574800-59574903 (-)	0
20533284	ENSG00000238433_x_st	ENSG00000238433	chr8:59574800-59574903 (-)	0
20533312	ENSG00000238480_x_st	ENSG00000238480	chr3:122469219-122469322 (+)	0
20533315	ENSG00000238483_st	ENSG00000238483	chr13:46809805-46809908 (-)	0
20533316	ENSG00000238483_x_st	ENSG00000238483	chr13:46809805-46809908 (-)	0
20533319	ENSG00000238486_st	ENSG00000238486	chr19:52172658-52172761 (+)	0
20533328	ENSG00000238502_x_st	ENSG00000238502	chr15:102223718-102223819 (+)	0
20533360	ENSG00000238549_st	ENSG00000238549	chr20:34304393-34304492 (+)	0
20533366	ENSG00000238563_st	ENSG00000238563	chr6:114162001-114162089 (+)	0
20533370	ENSG00000238565_st	ENSG00000238565	chr3:53317216-53317319 (-)	0
20533386	ENSG00000238576_x_st	ENSG00000238576	chr1:220310506-220310608 (+)	0
20533388	ENSG00000238579_x_st	ENSG00000238579	chr4:57860241-57860336 (+)	0
20533389	ENSG00000238581_x_st	ENSG00000238581	chr21:39559551-39559656 (-)	0
20533423	ENSG00000238639_x_st	ENSG00000238639	chr16:29448818-29448921 (-)	0
20533424	ENSG00000238642_x_st	ENSG00000238642	chr3:10175069-10175172 (+)	0
20533450	ENSG00000238686_st	ENSG00000238686	chr11:3713273-3713375 (+)	0
20533451	ENSG00000238686_x_st	ENSG00000238686	chr11:3713273-3713375 (+)	0
20533459	ENSG00000238694_x_st	ENSG00000238694	chr4:34967863-34967966 (-)	0
20533460	ENSG00000238695_st	ENSG00000238695	chr4:142218928-142219032 (-)	0
20533461	ENSG00000238695_x_st	ENSG00000238695	chr4:142218928-142219032 (-)	0
20533471	ENSG00000238712_x_st	ENSG00000238712	chr16:21900888-21900991 (-)	0
20533483	ENSG00000238734_x_st	ENSG00000238734	chr16:70266882-70266985 (-)	0
20533490	ENSG00000238745_x_st	ENSG00000238745	chr5:137959168-137959271 (+)	0
20533515	ENSG00000238775_x_st	ENSG00000238775	chr6:111284669-111284772 (+)	0
20533523	ENSG00000238796_x_st	ENSG00000238796	chr5:133186548-133186648 (-)	0
20533533	ENSG00000238807_st	ENSG00000238807	chr17:4017902-4018004 (+)	0
20533534	ENSG00000238807_x_st	ENSG00000238807	chr17:4017902-4018004 (+)	0
20533536	ENSG00000238811_st	ENSG00000238811	chrX:112244247-112244356 (-)	0
20533538	ENSG00000238815_x_st	ENSG00000238815	chr17:49175535-49175639 (-)	0
20533584	ENSG00000238889_st	ENSG00000238889	chr1:25672765-25672868 (-)	0
20533585	ENSG00000238889_x_st	ENSG00000238889	chr1:25672765-25672868 (-)	0
20533586	ENSG00000238891_st	ENSG00000238891	chr3:15358127-15358229 (+)	0
20533587	ENSG00000238891_x_st	ENSG00000238891	chr3:15358127-15358229 (+)	0
20533598	ENSG00000238906_x_st	ENSG00000238906	chr7:29952144-29952248 (+)	0
20533614	ENSG00000238936_x_st	ENSG00000238936	chr8:41284174-41284246 (+)	0
20533616	ENSG00000238939_st	ENSG00000238939	chr6:151668162-151668247 (-)	0
20533621	ENSG00000238947_st	ENSG00000238947	chr17:80099539-80099649 (+)	0
20533622	ENSG00000238947_x_st	ENSG00000238947	chr17:80099539-80099649 (+)	0
20533626	ENSG00000238954_x_st	ENSG00000238954	chr16:21468647-21468750 (-)	0
20533654	ENSG00000238996_x_st	ENSG00000238996	chr9:94907365-94907468 (-)	0
20533655	ENSG00000238999_st	ENSG00000238999	chr6:101405036-101405139 (+)	0
20533656	ENSG00000238999_x_st	ENSG00000238999	chr6:101405036-101405139 (+)	0
20533673	ENSG00000239026_st	ENSG00000239026	chr5:174877819-174877921 (-)	0
20533678	ENSG00000239034_st	ENSG00000239034	chr4:186867237-186867340 (+)	0
20533679	ENSG00000239034_x_st	ENSG00000239034	chr4:186867237-186867340 (+)	0
20533693	ENSG00000239055_st	ENSG00000239055	chr9:131511637-131511740 (+)	0
20533694	ENSG00000239056_x_st	ENSG00000239056	chr22:37344522-37344599 (+)	0
20533699	ENSG00000239063_st	ENSG00000239063	chr1:52877114-52877194 (+)	0
20533700	ENSG00000239063_x_st	ENSG00000239063	chr1:52877114-52877194 (+)	0
20533711	ENSG00000239080_st	ENSG00000239080	chrX:135216476-135216579 (-)	0
20533712	ENSG00000239080_x_st	ENSG00000239080	chrX:135216476-135216579 (-)	0
20533719	ENSG00000239091_x_st	ENSG00000239091	chr10:103131609-103131709 (-)	0
20533730	ENSG00000239114_x_st	ENSG00000239114	chr16:30290569-30290672 (-)	0
20533733	ENSG00000239123_st	ENSG00000239123	chr7:138167225-138167328 (-)	0
20533736	ENSG00000239128_x_st	ENSG00000239128	chr3:47292013-47292116 (-)	0
20533738	ENSG00000239130_st	ENSG00000239130	chr10:15928357-15928464 (+)	0
20533757	ENSG00000239154_st	ENSG00000239154	chr11:101929036-101929139 (-)	0
20533758	ENSG00000239154_x_st	ENSG00000239154	chr11:101929036-101929139 (-)	0
20533759	ENSG00000239155_st	ENSG00000239155	chr9:30178473-30178575 (-)	0
20533768	ENSG00000239172_x_st	ENSG00000239172	chr16:22492795-22492898 (+)	0
20533774	ENSG00000239188_x_st	ENSG00000239188	chrX:141961746-141961849 (-)	0
20533777	ENSG00000239193_x_st	ENSG00000239193	chr16:29550583-29550686 (-)	0
20533785	ENSG00000251730_st	ENSG00000251730	chr3:183171916-183172050 (+)	0
20533786	ENSG00000251735_st	ENSG00000251735	chr14:47429626-47429749 (+)	0
20533787	ENSG00000251737_st	ENSG00000251737	chr22:18124172-18124285 (-)	0
20533788	ENSG00000251740_s_st	ENSG00000251740	chr10:5090055-5090173 (-)	0
20533823	ENSG00000251878_st	ENSG00000251878	chr4:185353120-185353203 (+)	0
20533827	ENSG00000251909_s_st	ENSG00000251909	chr10:5237847-5237936 (-)	0
20533836	ENSG00000251940_s_st	ENSG00000251940	chr22:19237396-19237489 (+)	0
20533847	ENSG00000251992_s_st	ENSG00000251992	chr18:47340503-47340646 (+)	0
20533872	ENSG00000252102_st	ENSG00000252102	chr7:64791632-64791729 (+)	0
20533892	ENSG00000252170_st	ENSG00000252170	chr3:121964613-121964684 (+)	0
20533894	ENSG00000252175_s_st	ENSG00000252175	chrX:54091278-54091399 (-)	0
20533961	ENSG00000252438_st	ENSG00000252438	chr10:12457927-12457999 (+)	0
20533975	ENSG00000252505_st	ENSG00000252505	chr8:33397558-33397655 (+)	0
20533976	ENSG00000252505_x_st	ENSG00000252505	chr8:33397558-33397655 (+)	0
20533983	ENSG00000252536_st	ENSG00000252536	chr20:55182733-55182849 (+)	0
20533987	ENSG00000252557_st	ENSG00000252557	chr7:148983533-148983604 (-)	0
20534003	ENSG00000252638_st	ENSG00000252638	chr1:236464280-236464351 (+)	0
20534036	ENSG00000252765_st	ENSG00000252765	chr1:101598709-101598895 (+)	0
20534037	ENSG00000252765_x_st	ENSG00000252765	chr1:101598709-101598895 (+)	0
20534056	ENSG00000252840_s_st	ENSG00000252840	chr1:151500307-151500414 (-)	0
20534067	ENSG00000252883_st	ENSG00000252883	chr12:62511668-62511739 (-)	0
20534068	ENSG00000252883_x_st	ENSG00000252883	chr12:62511668-62511739 (-)	0
20534128	ENSG00000263358_s_st	ENSG00000263358	chrHSCHR6_MHC_SSTO:31494098-31494173 (-)	0
20534129	ENSG00000263359_s_st	ENSG00000263359	chrHSCHR6_MHC_COX:31491609-31491684 (-)	0
20534130	ENSG00000263362_s_st	ENSG00000263362	chrHSCHR6_MHC_COX:31792223-31792289 (+)	0
20534131	ENSG00000263442_s_st	ENSG00000263442	chrHSCHR6_MHC_SSTO:31498825-31498902 (-)	0
20534133	ENSG00000263495_s_st	ENSG00000263495	chrHG871_PATCH:5090055-5090173 (-)	0
20534136	ENSG00000263625_s_st	ENSG00000263625	chrHSCHR6_MHC_MCF:31580504-31580579 (-)	0
20534139	ENSG00000263864_s_st	ENSG00000263864	chrHSCHR6_MHC_APD:31814397-31814459 (+)	0
20534140	ENSG00000263879_s_st	ENSG00000263879	chrHSCHR6_MHC_COX:31578266-31578397 (+)	0
20534142	ENSG00000263994_s_st	ENSG00000263994	chrHSCHR6_MHC_SSTO:31580798-31580929 (+)	0
20534143	ENSG00000264086_s_st	ENSG00000264086	chrHSCHR6_MHC_DBB:31785230-31785292 (+)	0
20534144	ENSG00000264153_s_st	ENSG00000264153	chrHSCHR6_MHC_QBL:31581097-31581228 (+)	0
20534145	ENSG00000264202_s_st	ENSG00000264202	chrHSCHR6_MHC_COX:31790412-31790474 (+)	0
20534152	ENSG00000264591_s_st	ENSG00000264591	chrHSCHR6_MHC_DBB:31491059-31491136 (-)	0
20534155	ENSG00000265116_s_st	ENSG00000265116	chrHSCHR6_MHC_MANN:31543668-31543743 (-)	0
20534157	ENSG00000265156_s_st	ENSG00000265156	chrHSCHR6_MHC_QBL:31795112-31795178 (+)	0
20534159	ENSG00000265325_s_st	ENSG00000265325	chrHSCHR6_MHC_MANN:31548377-31548454 (-)	0
20534160	ENSG00000265431_s_st	ENSG00000265431	chrHG871_PATCH:5238076-5238165 (-)	0
20534163	ENSG00000265607_s_st	ENSG00000265607	chrHSCHR6_MHC_COX:31496333-31496410 (-)	0
20534165	ENSG00000265651_s_st	ENSG00000265651	chrHG79_PATCH:136226382-136226447 (+)	0
20534168	ENSG00000265706_st	ENSG00000265706	chr2:29150849-29150926 (+)	0
20534169	ENSG00000265707_s_st	ENSG00000265707	chrHSCHR6_MHC_DBB:31787042-31787108 (+)	0
20534171	ENSG00000265732_s_st	ENSG00000265732	chrHSCHR6_MHC_QBL:31793302-31793364 (+)	0
20534173	ENSG00000265754_s_st	ENSG00000265754	chrHSCHR6_MHC_MCF:31667152-31667283 (+)	0
20534174	ENSG00000265849_s_st	ENSG00000265849	chrHSCHR6_MHC_APD:31515442-31515517 (-)	0
20534176	ENSG00000265941_s_st	ENSG00000265941	chrHG79_PATCH:136225630-136225703 (+)	0
20534177	ENSG00000266004_s_st	ENSG00000266004	chrHSCHR6_MHC_DBB:31573034-31573165 (+)	0
20534179	ENSG00000266284_s_st	ENSG00000266284	chrHG79_PATCH:136225991-136226063 (+)	0
20534180	ENSG00000266295_s_st	ENSG00000266295	chrHSCHR6_MHC_QBL:31494434-31494509 (-)	0
20534181	ENSG00000266300_s_st	ENSG00000266300	chrHSCHR6_MHC_APD:31816211-31816277 (+)	0
20534182	ENSG00000266419_s_st	ENSG00000266419	chrHSCHR6_MHC_DBB:31486334-31486409 (-)	0
20534183	ENSG00000266646_s_st	ENSG00000266646	chrHSCHR6_MHC_QBL:31499156-31499233 (-)	0
20534187	ENSG00000266755_s_st	ENSG00000266755	chrHSCHR6_MHC_MCF:31585228-31585305 (-)	0
20534188	ENSG00000266834_s_st	ENSG00000266834	chrHG79_PATCH:136224931-136225005 (+)	0
20534189	ENSG00000266847_s_st	ENSG00000266847	chrHSCHR6_MHC_MANN:31630340-31630471 (+)	0
20534195	ENSG00000268237_x_st	ENSG00000268237	chrHG1497_PATCH:153607891-153608025 (+)	0
20534196	ENSG00000268261_x_st	ENSG00000268261	chrHG1497_PATCH:153976138-153976269 (+)	0
20534201	ENSG00000268890_s_st	ENSG00000268890	chrHG329_PATCH:19237386-19237479 (+)	0
20534202	ENSG00000268911_s_st	ENSG00000268911	chrHG1434_PATCH:113260260-113260329 (+)	0
20534203	ENSG00000269023_st	ENSG00000269023	chrHG1462_PATCH:114362786-114362914 (-)	0
20534204	ENSG00000269160_s_st	ENSG00000269160	chrHG1433_PATCH:53807845-53807966 (-)	0
20534207	ENSG00000269689_s_st	ENSG00000269689	chrHG1438_PATCH:71945973-71946187 (-)	0
20538308	ENSG00000238498_x_st	ENSG00000238498	chr22:42472062-42472165 (-)	0
20538310	ENSG00000252299_x_st	ENSG00000252299	chr9:90989184-90989274 (+)	0

## Sheet: present unprotected
Probe.Set.ID	Probe.Set.Name	Accession	p.unprotected
20532838	ENSG00000201133_st	ENSG00000201133	0.0499482
20533722	ENSG00000239094_x_st	ENSG00000239094	0.0496191
20533187	ENSG00000222966_st	ENSG00000222966	0.0492106
20533489	ENSG00000238744_st	ENSG00000238744	0.0491427
20533996	ENSG00000252582_st	ENSG00000252582	0.0486749
20533039	ENSG00000212206_st	ENSG00000212206	0.0465184
20533540	ENSG00000238818_x_st	ENSG00000238818	0.0458991
20532763	ENSG00000199894_x_st	ENSG00000199894	0.0450958
20532878	ENSG00000201701_st	ENSG00000201701	0.044121
20532984	ENSG00000207084_x_st	ENSG00000207084	0.0432453
20532865	ENSG00000201500_st	ENSG00000201500	0.0426178
20532755	ENSG00000199815_st	ENSG00000199815	0.0424025
20533416	ENSG00000238625_x_st	ENSG00000238625	0.0417514
20532834	ENSG00000201042_s_st	ENSG00000201042	0.0410597
20533666	ENSG00000239017_s_st	ENSG00000239017	0.0405129
20534193	ENSG00000268073_s_st	ENSG00000268073	0.0405129
20533017	ENSG00000207502_x_st	ENSG00000207502	0.0401408
20533047	ENSG00000212229_st	ENSG00000212229	0.0393086
20534042	ENSG00000252787_st	ENSG00000252787	0.0388255
20532879	ENSG00000201701_x_st	ENSG00000201701	0.037987
20533106	ENSG00000212532_x_st	ENSG00000212532	0.03797
20532782	ENSG00000200191_st	ENSG00000200191	0.0377989
20533439	ENSG00000238670_st	ENSG00000238670	0.0375613
20532856	ENSG00000201398_st	ENSG00000201398	0.0366112
20533274	ENSG00000238410_st	ENSG00000238410	0.036385
20533227	ENSG00000238339_st	ENSG00000238339	0.0360459
20532868	ENSG00000201516_st	ENSG00000201516	0.0359554
20533170	ENSG00000221639_st	ENSG00000221639	0.0359519
20533257	ENSG00000238384_x_st	ENSG00000238384	0.0339837
20533480	ENSG00000238729_x_st	ENSG00000238729	0.0336333
20533642	ENSG00000238982_x_st	ENSG00000238982	0.0334947
20532924	ENSG00000202335_x_st	ENSG00000202335	0.032965
20534196	ENSG00000268261_x_st	ENSG00000268261	0.0323196
20532773	ENSG00000200051_x_st	ENSG00000200051	0.030955
20533090	ENSG00000212434_st	ENSG00000212434	0.0294814
20534040	ENSG00000252777_st	ENSG00000252777	0.0289966
20533026	ENSG00000212149_x_st	ENSG00000212149	0.0282551
20533060	ENSG00000212309_st	ENSG00000212309	0.0278603
20533621	ENSG00000238947_st	ENSG00000238947	0.0278132
20533520	ENSG00000238792_st	ENSG00000238792	0.0268008
20533522	ENSG00000238796_st	ENSG00000238796	0.0262504
20533507	ENSG00000238767_st	ENSG00000238767	0.0258729
20533471	ENSG00000238712_x_st	ENSG00000238712	0.0257084
20533626	ENSG00000238954_x_st	ENSG00000238954	0.0257084
20533768	ENSG00000239172_x_st	ENSG00000239172	0.0257084
20533872	ENSG00000252102_st	ENSG00000252102	0.025289
20533092	ENSG00000212445_st	ENSG00000212445	0.0239186
20533228	ENSG00000238339_x_st	ENSG00000238339	0.0227083
20533875	ENSG00000252112_st	ENSG00000252112	0.0225092
20538310	ENSG00000252299_x_st	ENSG00000252299	0.021737
20533530	ENSG00000238804_x_st	ENSG00000238804	0.020965
20533521	ENSG00000238792_x_st	ENSG00000238792	0.0207547
20533121	ENSG00000212587_x_st	ENSG00000212587	0.0206704
20533838	ENSG00000251944_st	ENSG00000251944	0.0203511
20533309	ENSG00000238474_x_st	ENSG00000238474	0.0202932
20533461	ENSG00000238695_x_st	ENSG00000238695	0.0202026
20533725	ENSG00000239098_st	ENSG00000239098	0.0197656
20533868	ENSG00000252078_st	ENSG00000252078	0.0192784
20533981	ENSG00000252529_st	ENSG00000252529	0.0192546
20534110	ENSG00000253072_st	ENSG00000253072	0.0190368
20533401	ENSG00000238598_st	ENSG00000238598	0.0189613
20533939	ENSG00000252352_st	ENSG00000252352	0.0185447
20533910	ENSG00000252236_st	ENSG00000252236	0.0184507
20533184	ENSG00000222604_st	ENSG00000222604	0.0184169
20533921	ENSG00000252277_st	ENSG00000252277	0.0181295
20533423	ENSG00000238639_x_st	ENSG00000238639	0.0179893
20533730	ENSG00000239114_x_st	ENSG00000239114	0.0179893
20533777	ENSG00000239193_x_st	ENSG00000239193	0.0179893
20533150	ENSG00000221148_st	ENSG00000221148	0.0177514
20533307	ENSG00000238472_st	ENSG00000238472	0.0176483
20532781	ENSG00000200150_st	ENSG00000200150	0.0167213
20533946	ENSG00000252372_st	ENSG00000252372	0.0166329
20533906	ENSG00000252218_x_st	ENSG00000252218	0.0160686
20532985	ENSG00000207094_x_st	ENSG00000207094	0.0159582
20533070	ENSG00000212367_st	ENSG00000212367	0.0155378
20532983	ENSG00000207084_st	ENSG00000207084	0.0144788
20533476	ENSG00000238718_st	ENSG00000238718	0.0136086
20533790	ENSG00000251749_st	ENSG00000251749	0.0135052
20533659	ENSG00000239005_x_st	ENSG00000239005	0.0126522
20533482	ENSG00000238733_x_st	ENSG00000238733	0.0126233
20533900	ENSG00000252199_x_st	ENSG00000252199	0.0126099
20533181	ENSG00000222489_st	ENSG00000222489	0.0125037
20533512	ENSG00000238770_x_st	ENSG00000238770	0.0118995
20533279	ENSG00000238425_x_st	ENSG00000238425	0.0117984
20533308	ENSG00000238473_x_st	ENSG00000238473	0.0117881
20534191	ENSG00000267933_x_st	ENSG00000267933	0.0117881
20534069	ENSG00000252888_st	ENSG00000252888	0.0116534
20533937	ENSG00000252337_st	ENSG00000252337	0.0110395
20532823	ENSG00000200969_x_st	ENSG00000200969	0.01086
20533911	ENSG00000252236_x_st	ENSG00000252236	0.0101636
20533912	ENSG00000252238_st	ENSG00000252238	0.0101332
20532936	ENSG00000202498_x_st	ENSG00000202498	0.00957092
20534025	ENSG00000252706_st	ENSG00000252706	0.00937277
20533726	ENSG00000239098_x_st	ENSG00000239098	0.00864179
20533608	ENSG00000238925_x_st	ENSG00000238925	0.00808756
20533576	ENSG00000238871_st	ENSG00000238871	0.00805778
20538309	ENSG00000238776_x_st	ENSG00000238776	0.00801798
20532935	ENSG00000202482_s_st	ENSG00000202482	0.00766765
20534207	ENSG00000269689_s_st	ENSG00000269689	0.00766765
20532844	ENSG00000201245_st	ENSG00000201245	0.00758541
20532822	ENSG00000200969_st	ENSG00000200969	0.00711279
20533040	ENSG00000212206_x_st	ENSG00000212206	0.00687444
20533220	ENSG00000238329_x_st	ENSG00000238329	0.00650098
20533957	ENSG00000252433_st	ENSG00000252433	0.00621556
20533415	ENSG00000238625_st	ENSG00000238625	0.00618008
20533454	ENSG00000238690_st	ENSG00000238690	0.00614788
20532786	ENSG00000200235_x_st	ENSG00000200235	0.00580172
20533999	ENSG00000252602_st	ENSG00000252602	0.00554322
20533016	ENSG00000207502_st	ENSG00000207502	0.00544266
20533428	ENSG00000238651_x_st	ENSG00000238651	0.00521467
20533922	ENSG00000252277_x_st	ENSG00000252277	0.00517232
20533862	ENSG00000252050_st	ENSG00000252050	0.00505522
20533591	ENSG00000238896_st	ENSG00000238896	0.00455647
20532900	ENSG00000201882_st	ENSG00000201882	0.00432339
20533827	ENSG00000251909_s_st	ENSG00000251909	0.00404643
20534160	ENSG00000265431_s_st	ENSG00000265431	0.00404643
20533089	ENSG00000212432_s_st	ENSG00000212432	0.00368632
20533091	ENSG00000212440_s_st	ENSG00000212440	0.00368632
20533107	ENSG00000212533_s_st	ENSG00000212533	0.00368632
20533741	ENSG00000239133_x_st	ENSG00000239133	0.00360218
20533825	ENSG00000251893_st	ENSG00000251893	0.00334369
20534084	ENSG00000252989_st	ENSG00000252989	0.00307905
20533281	ENSG00000238430_st	ENSG00000238430	0.00299008
20532945	ENSG00000206649_x_st	ENSG00000206649	0.00284935
20534027	ENSG00000252719_st	ENSG00000252719	0.00280575
20533018	ENSG00000207503_st	ENSG00000207503	0.00273624
20534087	ENSG00000252993_st	ENSG00000252993	0.00257617
20532725	ENSG00000199231_s_st	ENSG00000199231	0.00240542
20532761	ENSG00000199894_s_st	ENSG00000199894	0.00240542
20533539	ENSG00000238816_st	ENSG00000238816	0.00214808
20533237	ENSG00000238348_st	ENSG00000238348	0.00211004
20533788	ENSG00000251740_s_st	ENSG00000251740	0.0020412
20534133	ENSG00000263495_s_st	ENSG00000263495	0.0020412
20532955	ENSG00000206849_x_st	ENSG00000206849	0.00189894
20533953	ENSG00000252408_st	ENSG00000252408	0.00184694
20533113	ENSG00000212558_st	ENSG00000212558	0.00180263
20533144	ENSG00000221060_x_st	ENSG00000221060	0.00167029
20533778	ENSG00000239197_st	ENSG00000239197	0.00162665
20533654	ENSG00000238996_x_st	ENSG00000238996	0.00142012
20534195	ENSG00000268237_x_st	ENSG00000268237	0.00137377
20533878	ENSG00000252122_st	ENSG00000252122	0.00134989
20533829	ENSG00000251918_st	ENSG00000251918	0.00129155
20532787	ENSG00000200237_st	ENSG00000200237	0.00123387
20533224	ENSG00000238336_st	ENSG00000238336	0.00101152
20533023	ENSG00000212145_st	ENSG00000212145	0.000860682
20533209	ENSG00000238316_x_st	ENSG00000238316	0.000845867
20533987	ENSG00000252557_st	ENSG00000252557	0.000817385
20533383	ENSG00000238572_x_st	ENSG00000238572	0.00080863
20533585	ENSG00000238889_x_st	ENSG00000238889	0.000783713
20533282	ENSG00000238430_x_st	ENSG00000238430	0.000685042
20533584	ENSG00000238889_st	ENSG00000238889	0.000642772
20532954	ENSG00000206849_st	ENSG00000206849	0.000601558
20533938	ENSG00000252349_st	ENSG00000252349	0.000587368
20533814	ENSG00000251847_st	ENSG00000251847	0.000564886
20533974	ENSG00000252502_st	ENSG00000252502	0.000561719
20533719	ENSG00000239091_x_st	ENSG00000239091	0.000558874
20533143	ENSG00000221060_st	ENSG00000221060	0.000529742
20532999	ENSG00000207187_s_st	ENSG00000207187	0.000492505
20533357	ENSG00000238545_st	ENSG00000238545	0.000428464
20534070	ENSG00000252904_st	ENSG00000252904	0.000366769
20534077	ENSG00000252932_st	ENSG00000252932	0.000365554
20533786	ENSG00000251735_st	ENSG00000251735	0.000363904
20533358	ENSG00000238545_x_st	ENSG00000238545	0.000302306
20533894	ENSG00000252175_s_st	ENSG00000252175	0.000237876
20534204	ENSG00000269160_s_st	ENSG00000269160	0.000237876
20533371	ENSG00000238565_x_st	ENSG00000238565	0.00023244
20533223	ENSG00000238334_x_st	ENSG00000238334	0.000204838
20533676	ENSG00000239033_st	ENSG00000239033	0.000183953
20533816	ENSG00000251858_st	ENSG00000251858	0.000159503
20534067	ENSG00000252883_st	ENSG00000252883	0.000135644
20533897	ENSG00000252190_st	ENSG00000252190	0.000124167
20534068	ENSG00000252883_x_st	ENSG00000252883	0.000117025
20533114	ENSG00000212558_x_st	ENSG00000212558	0.000109808
20532833	ENSG00000201036_st	ENSG00000201036	4.36868e-05
20533044	ENSG00000212224_st	ENSG00000212224	3.95177e-05
20533785	ENSG00000251730_st	ENSG00000251730	3.27357e-05
20533248	ENSG00000238368_st	ENSG00000238368	2.52362e-05
20533102	ENSG00000212517_x_st	ENSG00000212517	2.10801e-05
20532770	ENSG00000200026_st	ENSG00000200026	1.60724e-05
20533208	ENSG00000238316_st	ENSG00000238316	5.76208e-06
20533563	ENSG00000238856_st	ENSG00000238856	4.39982e-06
20532777	ENSG00000200075_st	ENSG00000200075	2.52924e-06
20533823	ENSG00000251878_st	ENSG00000251878	5.74029e-07
20532873	ENSG00000201619_st	ENSG00000201619	1.62092e-07
20533305	ENSG00000238465_st	ENSG00000238465	5.85652e-08
20532728	ENSG00000199262_s_st	ENSG00000199262	0
20532735	ENSG00000199405_s_st	ENSG00000199405	0
20532737	ENSG00000199411_s_st	ENSG00000199411	0
20532771	ENSG00000200026_x_st	ENSG00000200026	0
20532779	ENSG00000200113_st	ENSG00000200113	0
20532818	ENSG00000200879_st	ENSG00000200879	0
20532829	ENSG00000201009_s_st	ENSG00000201009	0
20532837	ENSG00000201129_st	ENSG00000201129	0
20532841	ENSG00000201199_s_st	ENSG00000201199	0
20532843	ENSG00000201229_st	ENSG00000201229	0
20532855	ENSG00000201393_st	ENSG00000201393	0
20532861	ENSG00000201448_x_st	ENSG00000201448	0
20532872	ENSG00000201592_s_st	ENSG00000201592	0
20532880	ENSG00000201710_st	ENSG00000201710	0
20532881	ENSG00000201710_x_st	ENSG00000201710	0
20532884	ENSG00000201791_st	ENSG00000201791	0
20532885	ENSG00000201791_x_st	ENSG00000201791	0
20532891	ENSG00000201811_st	ENSG00000201811	0
20532916	ENSG00000202252_st	ENSG00000202252	0
20532926	ENSG00000202374_st	ENSG00000202374	0
20532931	ENSG00000202440_x_st	ENSG00000202440	0
20532944	ENSG00000206649_st	ENSG00000206649	0
20532953	ENSG00000206785_s_st	ENSG00000206785	0
20532963	ENSG00000206901_st	ENSG00000206901	0
20532964	ENSG00000206903_s_st	ENSG00000206903	0
20532968	ENSG00000206913_s_st	ENSG00000206913	0
20532980	ENSG00000207022_st	ENSG00000207022	0
20532982	ENSG00000207062_s_st	ENSG00000207062	0
20532991	ENSG00000207118_x_st	ENSG00000207118	0
20532993	ENSG00000207130_s_st	ENSG00000207130	0
20533014	ENSG00000207444_st	ENSG00000207444	0
20533015	ENSG00000207444_x_st	ENSG00000207444	0
20533019	ENSG00000207516_st	ENSG00000207516	0
20533020	ENSG00000208308_x_st	ENSG00000208308	0
20533022	ENSG00000212144_st	ENSG00000212144	0
20533052	ENSG00000212273_x_st	ENSG00000212273	0
20533056	ENSG00000212284_st	ENSG00000212284	0
20533061	ENSG00000212309_x_st	ENSG00000212309	0
20533073	ENSG00000212378_s_st	ENSG00000212378	0
20533075	ENSG00000212378_x_st	ENSG00000212378	0
20533079	ENSG00000212395_x_st	ENSG00000212395	0
20533080	ENSG00000212397_st	ENSG00000212397	0
20533101	ENSG00000212517_st	ENSG00000212517	0
20533118	ENSG00000212580_st	ENSG00000212580	0
20533133	ENSG00000212615_x_st	ENSG00000212615	0
20533148	ENSG00000221125_st	ENSG00000221125	0
20533155	ENSG00000221252_st	ENSG00000221252	0
20533176	ENSG00000221750_st	ENSG00000221750	0
20533180	ENSG00000222345_st	ENSG00000222345	0
20533212	ENSG00000238319_x_st	ENSG00000238319	0
20533213	ENSG00000238321_x_st	ENSG00000238321	0
20533215	ENSG00000238325_st	ENSG00000238325	0
20533218	ENSG00000238327_x_st	ENSG00000238327	0
20533229	ENSG00000238341_st	ENSG00000238341	0
20533230	ENSG00000238341_x_st	ENSG00000238341	0
20533238	ENSG00000238348_x_st	ENSG00000238348	0
20533249	ENSG00000238368_x_st	ENSG00000238368	0
20533252	ENSG00000238372_x_st	ENSG00000238372	0
20533259	ENSG00000238388_st	ENSG00000238388	0
20533260	ENSG00000238388_x_st	ENSG00000238388	0
20533275	ENSG00000238414_x_st	ENSG00000238414	0
20533278	ENSG00000238422_x_st	ENSG00000238422	0
20533283	ENSG00000238433_st	ENSG00000238433	0
20533284	ENSG00000238433_x_st	ENSG00000238433	0
20533292	ENSG00000238445_st	ENSG00000238445	0
20533312	ENSG00000238480_x_st	ENSG00000238480	0
20533315	ENSG00000238483_st	ENSG00000238483	0
20533316	ENSG00000238483_x_st	ENSG00000238483	0
20533319	ENSG00000238486_st	ENSG00000238486	0
20533328	ENSG00000238502_x_st	ENSG00000238502	0
20533335	ENSG00000238514_st	ENSG00000238514	0
20533360	ENSG00000238549_st	ENSG00000238549	0
20533370	ENSG00000238565_st	ENSG00000238565	0
20533386	ENSG00000238576_x_st	ENSG00000238576	0
20533388	ENSG00000238579_x_st	ENSG00000238579	0
20533389	ENSG00000238581_x_st	ENSG00000238581	0
20533424	ENSG00000238642_x_st	ENSG00000238642	0
20533425	ENSG00000238645_x_st	ENSG00000238645	0
20533434	ENSG00000238662_st	ENSG00000238662	0
20533450	ENSG00000238686_st	ENSG00000238686	0
20533451	ENSG00000238686_x_st	ENSG00000238686	0
20533481	ENSG00000238732_st	ENSG00000238732	0
20533483	ENSG00000238734_x_st	ENSG00000238734	0
20533490	ENSG00000238745_x_st	ENSG00000238745	0
20533515	ENSG00000238775_x_st	ENSG00000238775	0
20533523	ENSG00000238796_x_st	ENSG00000238796	0
20533524	ENSG00000238798_st	ENSG00000238798	0
20533533	ENSG00000238807_st	ENSG00000238807	0
20533534	ENSG00000238807_x_st	ENSG00000238807	0
20533536	ENSG00000238811_st	ENSG00000238811	0
20533537	ENSG00000238811_x_st	ENSG00000238811	0
20533538	ENSG00000238815_x_st	ENSG00000238815	0
20533545	ENSG00000238824_st	ENSG00000238824	0
20533546	ENSG00000238824_x_st	ENSG00000238824	0
20533559	ENSG00000238852_st	ENSG00000238852	0
20533564	ENSG00000238856_x_st	ENSG00000238856	0
20533586	ENSG00000238891_st	ENSG00000238891	0
20533587	ENSG00000238891_x_st	ENSG00000238891	0
20533598	ENSG00000238906_x_st	ENSG00000238906	0
20533607	ENSG00000238925_st	ENSG00000238925	0
20533614	ENSG00000238936_x_st	ENSG00000238936	0
20533616	ENSG00000238939_st	ENSG00000238939	0
20533651	ENSG00000238992_st	ENSG00000238992	0
20533655	ENSG00000238999_st	ENSG00000238999	0
20533656	ENSG00000238999_x_st	ENSG00000238999	0
20533673	ENSG00000239026_st	ENSG00000239026	0
20533675	ENSG00000239031_st	ENSG00000239031	0
20533677	ENSG00000239033_x_st	ENSG00000239033	0
20533678	ENSG00000239034_st	ENSG00000239034	0
20533679	ENSG00000239034_x_st	ENSG00000239034	0
20533680	ENSG00000239035_x_st	ENSG00000239035	0
20533686	ENSG00000239045_st	ENSG00000239045	0
20533693	ENSG00000239055_st	ENSG00000239055	0
20533699	ENSG00000239063_st	ENSG00000239063	0
20533700	ENSG00000239063_x_st	ENSG00000239063	0
20533711	ENSG00000239080_st	ENSG00000239080	0
20533712	ENSG00000239080_x_st	ENSG00000239080	0
20533724	ENSG00000239096_x_st	ENSG00000239096	0
20533733	ENSG00000239123_st	ENSG00000239123	0
20533735	ENSG00000239126_x_st	ENSG00000239126	0
20533757	ENSG00000239154_st	ENSG00000239154	0
20533758	ENSG00000239154_x_st	ENSG00000239154	0
20533759	ENSG00000239155_st	ENSG00000239155	0
20533773	ENSG00000239188_st	ENSG00000239188	0
20533774	ENSG00000239188_x_st	ENSG00000239188	0
20533781	ENSG00000251704_st	ENSG00000251704	0
20533787	ENSG00000251737_st	ENSG00000251737	0
20533800	ENSG00000251801_st	ENSG00000251801	0
20533836	ENSG00000251940_s_st	ENSG00000251940	0
20533847	ENSG00000251992_s_st	ENSG00000251992	0
20533892	ENSG00000252170_st	ENSG00000252170	0
20533893	ENSG00000252170_x_st	ENSG00000252170	0
20533895	ENSG00000252188_st	ENSG00000252188	0
20533902	ENSG00000252203_st	ENSG00000252203	0
20533944	ENSG00000252359_st	ENSG00000252359	0
20533960	ENSG00000252435_st	ENSG00000252435	0
20533961	ENSG00000252438_st	ENSG00000252438	0
20533975	ENSG00000252505_st	ENSG00000252505	0
20533976	ENSG00000252505_x_st	ENSG00000252505	0
20533983	ENSG00000252536_st	ENSG00000252536	0
20533998	ENSG00000252601_s_st	ENSG00000252601	0
20534003	ENSG00000252638_st	ENSG00000252638	0
20534011	ENSG00000252669_st	ENSG00000252669	0
20534015	ENSG00000252682_x_st	ENSG00000252682	0
20534026	ENSG00000252709_st	ENSG00000252709	0
20534036	ENSG00000252765_st	ENSG00000252765	0
20534037	ENSG00000252765_x_st	ENSG00000252765	0
20534056	ENSG00000252840_s_st	ENSG00000252840	0
20534074	ENSG00000252921_x_st	ENSG00000252921	0
20534116	ENSG00000253092_st	ENSG00000253092	0
20534118	ENSG00000261955_s_st	ENSG00000261955	0
20534128	ENSG00000263358_s_st	ENSG00000263358	0
20534129	ENSG00000263359_s_st	ENSG00000263359	0
20534130	ENSG00000263362_s_st	ENSG00000263362	0
20534131	ENSG00000263442_s_st	ENSG00000263442	0
20534136	ENSG00000263625_s_st	ENSG00000263625	0
20534139	ENSG00000263864_s_st	ENSG00000263864	0
20534143	ENSG00000264086_s_st	ENSG00000264086	0
20534145	ENSG00000264202_s_st	ENSG00000264202	0
20534150	ENSG00000264452_st	ENSG00000264452	0
20534152	ENSG00000264591_s_st	ENSG00000264591	0
20534155	ENSG00000265116_s_st	ENSG00000265116	0
20534157	ENSG00000265156_s_st	ENSG00000265156	0
20534159	ENSG00000265325_s_st	ENSG00000265325	0
20534163	ENSG00000265607_s_st	ENSG00000265607	0
20534165	ENSG00000265651_s_st	ENSG00000265651	0
20534168	ENSG00000265706_st	ENSG00000265706	0
20534169	ENSG00000265707_s_st	ENSG00000265707	0
20534171	ENSG00000265732_s_st	ENSG00000265732	0
20534174	ENSG00000265849_s_st	ENSG00000265849	0
20534176	ENSG00000265941_s_st	ENSG00000265941	0
20534179	ENSG00000266284_s_st	ENSG00000266284	0
20534180	ENSG00000266295_s_st	ENSG00000266295	0
20534181	ENSG00000266300_s_st	ENSG00000266300	0
20534182	ENSG00000266419_s_st	ENSG00000266419	0
20534183	ENSG00000266646_s_st	ENSG00000266646	0
20534187	ENSG00000266755_s_st	ENSG00000266755	0
20534188	ENSG00000266834_s_st	ENSG00000266834	0
20534198	ENSG00000268369_s_st	ENSG00000268369	0
20534201	ENSG00000268890_s_st	ENSG00000268890	0
20534203	ENSG00000269023_st	ENSG00000269023	0
20538308	ENSG00000238498_x_st	ENSG00000238498	0
